# Supplementary material for: Unveiling the hemolymphatic miRNome composition of the schistosomiasis vector snail Biomphalaria glabrata
Source: Curr Res Parasitol Vector Borne Dis. 2025 Apr 22;7:100262. doi: 10.1016/j.crpvbd.2025.100262 (PMC12261956; doi:10.1016/j.crpvbd.2025.100262)
Supplement: Multimedia component 2 [file mmc2.xlsx]

## Sheet: miRNAs
miRNA	Type of miR	Origin	Strand	Gene	Type	Accession	Scaffold	Position miRDeep2	Count MiRDeep2	RPM MiRDeep2	Position ShortStack	Count Unique ShortStack	RPM ShortStack	Length	Séquence précursors	Séquence miRDeep2	Length	Séquence précurseur	Séquence ShortStack	Y ou N15
bgl-miR-100-5p	miRNA	Intergenic	-	BGLB016265	Known	KE714233	LGUN random scaffold 446	93682-93746	1183898	697.52925351197	93682-93749	744443	17620.732	22	aacccguagaaccgaacuugugcgccuauggcgucccuuucacaaguuugcaucuauggguaug	aacccguagaaccgaacuugug	22	AACAAAGCCGUGCCUGCUCUAACCCGUAGAACCGAACUUGUGCGCCUAUGGCGUCCCUUUCACAAGUUUGCAUCUAUGGGUAUGGGCCGACACGGAAAAAAAGG	aacccguagaaccgaacuugug	Y
bgl-miR-10a-5p	miRNA	Intergenic	+	.	Novel	KE719220	LGUN random scaffold 9380	17338-17402	781421	310144.013805832	17337-17405	689715	11621.477	24	uacccuguagauauccgaauuuguuggugucaaaaugagacaaauucguaucugcgagguucug	uacccuguagauauccgaauuugu	24	CUUGAGCUCGUCUUAACUCUUACCCUGUAGAUAUCCGAAUUUGUUGGUGUCAAAAUGAGACAAAUUCGUAUCUGCGAGGUUCUGUGUUAAGAUGAAUUUACAU	uacccuguagauauccgaauuugu	Y
bgl-miR-11705-5p	miRNA	Intergenic	.	.	Novel	KE710729	LGUN random Scaffold1455	-	-	-	100165-100254	4	0.119	0			22	AACUCUUGGCCUGAACUGCCCUCAGGCUGUGACGUUGCAGGUCAGCAUUGAGGCCUUCUAUAACGAAUGGCCUCGCCUUAACACGGACCUUCAACGUCGCAACCUGUGGGCAGUUUAGACCAAUAGCUAG	cucaggcugugacguugcaggu	Y
bgl-miR-1175-3p.1.1	IsomiR	PCG - Intronic	-	BGLB019084	Known	KE714253	LGUN random scaffold 448	170947-171010	6859	2969.8033208185	170944-171010	2725	104.481	22	aguggagagaguuuuaucucaucguguuuggcgaaaucugaugagauucaacuccuccaacug	ugagauucaacuccuccaacug	22		ugagauucaacuccuccaacug	N15
bgl-miR-12097-1-3p	miRNA	Intergenic	.	.	Novel	KE711626	LGUN random scaffold 182	184528-184589	12077	5229.08801655125	184519-184591	4012	98.077	22	ugggguuugaucuggcacuuuacguugaccaaucagucguaaugcccccucaaacccuaaa	uaaugcccccucaaacccuaaa	22	CAGAAUACAAUCACAAAGUCUGGGGUUUGAUCUGGCACUUUACGUUGACCAAUCAGUCGUAAUGCCCCCUCAAACCCUAAACCUGUGGUCACUCAGCUGCA	uaaugcccccucaaacccuaaa	Y
bgl-miR-12097-2-3p	miRNA	Intergenic	+	.	Novel	APKA01388332	LGUN random scaffold 545683	813-874	12077	5229.08801655125	813-876	3896	96.665	22	ugggguuugaucuggcacuuuacguugaccaaucagucguaaugcccccucaaacccuaaa	uaaugcccccucaaacccuaaa	22	CAGAAUACAAUCACAAAGUCUGGGGUUUGAUCUGGCACUUUACGUUGACCAAUCAGUCGUAAUGCCCCCUCAAACCCUAAACCUGUGGUCACUCAGCUGCA	uaaugcccccucaaacccuaaa	Y
bgl-miR-122104-3p	miRNA	Intergenic	+	.	Novel	KE714719	LGUN random Scaffold494	-	-	-	130732-130795	219	5.765	0			22	AAGAACUUGCUAGAGAGAGACGGGGAAGGAUUGGCAGAGGUAUCCCACAUGUCUAUUUGUGCAUCUACCUAUCCUUCUUCUUCCCUCUCUGGCUUCAUCAACU	caucuaccuauccuucuucuuc	Y
bgl-miR-125-5p	miRNA	Intergenic	-	BGLB034000	Known	KE714233	LGUN random scaffold 446	104289-104341	62090	26883.6693671994	104289-104401	58988	932.109	22	ucccugagaccauaauuugugccuccgagcccagguuguggccuuaggaacu	ucccugagaccauaauuugugc	22	AAGAGAUUGCCCCUACCUUUUCCCUGAGACCAUAAUUUGUGCCUCCGAGCCCAGGUUGUGGCCUUAGGAACUAGGAAGUGUGGCAUCAAAAC	ucccugagaccauaauuugugc	Y
bgl-miR-12604-5p	miRNA	PCG - Intronic	-	BGLB035448	Novel	KE707776	LGUN random scaffold 11378	2552-2611	992	429.515220039649	2504-2611	800	15.051	22	ugcuccaggauaaagcugcaucagacauuucaaugggugugguuuuauccuggcgcuac	ugcuccaggauaaagcugcauc	22	ACUCUAGACACUAGAAUAGGUGCUCCAGGAUAAAGCUGCAUCAGACAUUUCAAUGGGUGUGGUUUUAUCCUGGCGCUACUAUCCCUGUGUAAUUGAUGU	ugcuccaggauaaagcugcauc	Y
bgl-miR-12705-3p	miRNA	Intergenic	.	.	Novel	APKA01099832	LGUN random Scaffold23126	-	-	-	1954-2015	13	0.431	0			22	AUCUUAACCUGUGGGCAGUUAGACCAAUAGCUCGUUGCCAUCUCAGGGUCUUUACAACGUGGCCACGCGCUAUCGGUCUCCACUGCCCAGAGGUUGCGACG	uggccacgcgcuaucggucucc	Y
bgl-miR-12707-5p	miRNA	Intergenic	+	BGLB031033-RB	Novel	KE714890	LGUN random Scaffold5106	-	-	-	14783-14841	58	1.189	0			22	ACGAAAGCCUUGACUACGUUUUGAUCAGUAGCUUCAAAGAGAUGACUAGAACUUCCUUUGAAGCAGCUGAUUACAAUGUAGUGAAGGAAUAACCAC	uugaucaguagcuucaaagaga	Y
bgl-miR-133-3p	miRNA	PCG - Intronic	-	BGLB000264	Known	KE712896	LGUN random scaffold 313	111967-112030	837	362.403466908453	111967-112030	748	12.689	22	agcugguugaaucugggccaaauuggaguguugacuggcauuugguccccuucaaucaguugu	uugguccccuucaaucaguugu	22	AAAAAGCCAUGCUAGUCUGGAGCUGGUUGAAUCUGGGCCAAAUUGGAGUGUUGACUGGCAUUUGGUCCCCUUCAAUCAGUUGUAGCUAGCUGACAAAAGCUGC	uugguccccuucaaucaguugu	Y
bgl-miR-16599-5p	miRNA	Intergenic	+	BGLB030025	Novel	KE712501	LGUN random Scaffold2727	-	-	-	31367-31426	136	3.937	0			23	UAUACCUAAGGCCUUAACCUUUUACCUACAGUUAAUACGAGUGUAAGAAGCUCACUACUAUUGACUGGAGGCAAGAGGGCAAAGCGCCUGCAUCUUC	uuuaccuacaguuaauacgagug	Y
bgl-miR-184-3p	miRNA	Intergenic	+	BGLB000379	Known	APKA01103429	LGUN random scaffold 26723	1588-1646	504552	218460.446876456	1551-1691	360158	7504.299	22	ccucaucacuuuuccaucccgucuguaacagagcacuggacggagaacugauaagggc	uggacggagaacugauaagggc	22	CAGACUUAAAGCCUACGUUUCCUCAUCACUUUUCCAUCCCGUCUGUAACAGAGCACUGGACGGAGAACUGAUAAGGGCUUGUGGGUGACCCUUCAACU	uggacggagaacugauaagggc	Y
bgl-miR-190-5p	miRNA	PCG - Intronic	-	BGLB016288	Known	KE719849	LG2 random scaffold 42	62698-62757	3950	1635.90781124849	62697-62811	2261	59.521	23	agauauguuugauauauuuggugguguggacagauucaccagauaucagacaugucaca	agauauguuugauauauuuggug	23	AUAGAGGCCAGCGCCCUGAGAGAUAUGUUUGAUAUAUUUGGUGGUGUGGACAGAUUCACCAGAUAUCAGACAUGUCACAACAGAGGUUGGCUAGUCAUC	agauauguuugauauauuuggug	Y
bgl-miR-1984-5p	miRNA	Intergenic	.	.	Known	KE719960	LG3 random scaffold 688	139868-139934	124296	53817.564304484	139821-139951	116068	1867.472	22	ugcccuauccgucaggaacuguggauacuccuccguaagaucacagugucugucggagcggccaua	ugcccuauccgucaggaacugu	22	GACCUCUAGGAGGCUCGUUGUGCCCUAUCCGUCAGGAACUGUGGAUACUCCUCCGUAAGAUCACAGUGUCUGUCGGAGCGGCCAUAACGUUCUUCUGUUGACAACC	ugcccuauccgucaggaacugu	Y
bgl-miR-1985-5p	miRNA	Intergenic	.	.	Known	KE719960	LG3 random scaffold 688	136050-136109	84778	35111.1373220314	136001-136167	38693	1261.939	23	ugccauuuuuaucagucacugugucaugaccaaaucgcagggcuggugacaauggcuug	ugccauuuuuaucagucacugug	23	UUUUGUCAGAAGGACAGUUAUGCCAUUUUUAUCAGUCACUGUGUCAUGACCAAAUCGCAGGGCUGGUGACAAUGGCUUGAUAACCUUCUAUUGUCCACA	ugccauuuuuaucagucacugug	Y
bgl-miR-1986-5p	miRNA	Intergenic	+	.	Novel	KE718106	LGUN random Scaffold828	-	-	-	164257-164314	41	1.085	0			22	CGAAUCAAGGCAUCUGUAGCCGCGGGCGUUGGGGGCCCCACGUAAUAAAAUUGAGUGGAUUUCCCAAGAUCCGUGAUUGCAGUCAUGUCUAUGCACA	cgcgggcguugggggccccacg	Y
bgl-miR-1993-1-3p	miRNA	Intergenic	+	.	Known	KE719985	LG4 random scaffold 184	231680-231739	2779	1203.24878678446	231681-231740	1271	21.202	22	ucgggaauaauggcaugaugcagugcaaugaccuguguauuaugcugcuauucacgaga	uauuaugcugcuauucacgaga	22	GAAAUGAAGUCAGGAAACUUUCGGGAAUAAUGGCAUGAUGCAGUGCAAUGACCUGUGUAUUAUGCUGCUAUUCACGAGAUCAAACUGGCCAGUUACAGC	uauuaugcugcuauucacgaga	Y
bgl-miR-1993-2-3p	miRNA	Intergenic	.	.	Known	APKA01101172	LGUN random scaffold 24466	818-877	2779	1203.24878678446	817-877	1219	20.296	22	ucgggaauaauggcaugaugcagugcaaugaccuguguauuaugcugcuauucacgaga	uauuaugcugcuauucacgaga	22	GAAAUGAAGUCAGGAAACUUUCGGGAAUAAUGGCAUGAUGCAGUGCAAUGACCUGUGUAUUAUGCUGCUAUUCACGAGAUCAAACUGGCCAGUUACAGC	uauuaugcugcuauucacgaga	Y
bgl-miR-1994a-3p	miRNA	Intergenic	.	.	Known	KE711897	LGUN random scaffold 2100	47021-47080	3530	1528.41605518141	47019-47082	1758	59.268	22	agggaagucauucugucagcauguuacagauuuaucaugagacaguguguccucccuug	ugagacaguguguccucccuug	22	AAAAAUCAGUGUUUGAUUCAAGGGAAGUCAUUCUGUCAGCAUGUUACAGAUUUAUCAUGAGACAGUGUGUCCUCCCUUGCUUCACCACCAAUGUAUCAA	ugagacaguguguccucccuug	Y
bgl-miR-1994b-3p	miRNA	Intergenic	.	.	Known	KE711897	LGUN random scaffold 2100	46382-46439	21219	9187.38251413438	46379-46444	10689	317.751	22	agggauggcacucugucuacuuguguuuuggaccaugagacagugcguccucccuca	ugagacagugcguccucccuca	22	GUGUUGCAGUGAUUGCUCUCAGGGAUGGCACUCUGUCUACUUGUGUUUUGGACCAUGAGACAGUGCGUCCUCCCUCAGAUUCAAAUCACCAAGGCGC	ugagacagugcguccucccuca	Y
bgl-miR-1a-3p	miRNA	PCG - Intronic	-	BGLB016274	Known	KE712896	LGUN random Scaffold313	-	-	-	141942-142050	80	1.887	0			22	AGAGACCGUUAGCGCAUGUAACAUACUUCUUUGCUAUCCCAUAUUACAAUCAAGCUAUGGAAUGUAAAGAAGUAUGUAUCGUACGUUAGCAUUCUACAA	uggaauguaaagaaguauguau	Y
bgl-miR-2001-5p	miRNA	Intergenic	.	.	Known	KE716868	LGUN random scaffold 7055	11311-11379	663	274.584019963986	11312-11379	604	9.88	23	uugugaccguuauaaugggcauugcaggucucccuuguugucaaugcucuuuuaacgaucauaaaguu	uugugaccguuauaaugggcauu	23		uugugaccguuauaaugggcauu	N15
bgl-miR-216b-5p	miRNA	PCG - Intronic	+	BGLB031657	Known	KE711606	LGUN random scaffold 18	757138-757196	1563	676.746258993922	757139-757244	819	23.371	22	uaauaucagcugguaauccugaguugaugaaaaucucaggaaacugguugguauugaa	uaauaucagcugguaauccuga	22		uaauaucagcugguaauccuga	N15
bgl-miR-21775-1-5p	miRNA	Intergenic	+	.	Novel	APKA01110979	LGUN random scaffold 34273	89-144	274	118.636260373855	89-144	77	1.278	22	uuuaccugcagauaauaugaacguauauaugguuuauauugacugucgguaagga	uuuaccugcagauaauaugaac	22	UUGAAAGAACCUAAUUUGUUUUUACCUGCAGAUAAUAUGAACGUAUAUAUGGUUUAUAUUGACUGUCGGUAAGGACCUUUUGGUUCAAAGCUGCG	uuuaccugcagauaauaugaac	Y
bgl-miR-21775-2-5p	miRNA	Intergenic	.	.	Novel	APKA01302483	LGUN random scaffold 226036	51-106	274	118.636260373855	52-107	86	1.367	22	uuuaccugcagauaauaugaacgucuauaugguuuauauugacugucgguaagga	uuuaccugcagauaauaugaac	22	UUGAAAGAACCUAAUUUGUUUUUACCUGCAGAUAAUAUGAACGUCUAUAUGGUUUAUAUUGACUGUCGGUAAGGACCUUUUGGUUCAAAGCUGCG	uuuaccugcagauaauaugaac	Y
bgl-miR-21775-3-5p	miRNA	Intergenic	+	BGLB030025	Novel	KE712501	LGUN random scaffold 2727	37203-37258	274	118.636260373855	37204-37258	96	1.59	22	uuuaccugcagauaauaugaacguauauaugguuuauauugacugucgguaagga	uuuaccugcagauaauaugaac	22	UUGAAAGAACCUAAUUUGUUUUUACCUGCAGAUAAUAUGAACGUAUAUAUGGUUUAUAUUGACUGUCGGUAAGGACCUUUUGGUUCAAAGCUGCG	uuuaccugcagauaauaugaac	Y
bgl-miR-21902-3p	miRNA	Intergenic	+	.	Novel	KE720447	LG28 random Scaffold958	-	-	-	88449-88536	2	0.104	0			15	AUAAAAGUCGAUAAUGAAAACGGGUUUACUCGUCCAGUCGAUAUAUUUAUAUUUAAAUUUAUAUUUAUAUCUAAUAUAAAUUUAUGUGAAAACGGGUUUACUCGUCCAGUCGA	accgguuuacucguc	Y
bgl-miR-21902-5p	miRNA	Intergenic	+	.	Novel	KE720447	LG28 random Scaffold958	-	-	-	88449-88536	2	0.104	0			15	AUAAAAGUCGAUAAUGAAAACGGGUUUACUCGUCCAGUCGAUAUAUUUAUAUUUAAAUUUAUAUUUAUAUCUAAUAUAAAUUUAUGUGAAAACGGGUUUACUCGUCCAGUCGA	accgguuuacucguc	Y
bgl-miR-22107-5p	miRNA	Intergenic	+	.	Novel	KE713001	LGUN random Scaffold3233	-	-	-	5787-5883	4	0.163	0			22	AGCAGGCCUGAACACUGACCCGCGACGUCACAACCUGUGGGCAGUUUAGACCAAUAGCUCAUUGCCACGUCACAGGCUUUUGUCUAAGCUGCCCACAGGUUGUGACGUCGCAUGUCAGUGUUGAGGCCUCCAAU	cgcgacgucacaaccugugggc	Y
bgl-miR-22707-5p	miRNA	Intergenic	+	.	Novel	KE714890	LGUN random scaffold 5106	13141-13202	455	197.005468868992	12969-13203	401	10.222	22	uuuuguucggguaguuugaagacgcaugucuuaccauccuucaaaucaccugaacaaaagu	uuuuguucggguaguuugaaga	22	ACGAGACCACCUUUACUUUAUUUUGUUCGGGUAGUUUGAAGACGCAUGUCUUACCAUCCUUCAAAUCACCUGAACAAAAGUAAGUACAUGGUGACACACAC	uuuuguucggguaguuugaaga	Y
bgl-mir-252a-5p	miRNA	Intergenic	.	.	Known	APKA01096956	LGUN random scaffold 20250	3002-3062	4620	2095.61861390312	3003-3106	3748	70.367	21	cuaaguacuggugccgcgggacuguguuacacuaaacuccaguggucccgguacuuauca	cuaaguacuggugccgcggga	21	CCGGAAUUUCUUACCCAUUUCUAAGUACUGGUGCCGCGGGACUGUGUUACACUAAACUCCAGUGGUCCCGGUACUUAUCAGAGGGUGGAAACCAAACAAC	cuaaguacuggugccgcggga	Y
bgl-miR-263b-5p	miRNA	Intergenic	+	.	Novel	KE720231	LG17 random Scaffold222	-	-	-	207209-207265	43	0.862	0			23	GAUUGUGGAAGAACUCGACUUUUGGCACCAAAGAAUUCACUGAAGUUCUGCAGUCAGUAAGUUUUUGGUGCCAACGUUUGUGUCUUCUAGCCUACAA	uuuggcaccaaagaauucacuga	Y
bgl-miR-2722-3p	miRNA	Intergenic	.	.	Known	KE711817	LGUN random scaffold 2019	53444-53500	1348	583.655762715167	53444-53502	690	20.132	22	gagguguuucauaggcgcuacauugugaggaccguggcgccguggaaacaucuacc	uggcgccguggaaacaucuacc	22	CAAUAGUUUACCAAACUGGAGAGGUGUUUCAUAGGCGCUACAUUGUGAGGACCGUGGCGCCGUGGAAACAUCUACCCAGUGAGUAGACAAGAACUU	uggcgccguggaaacaucuacc	Y
bgl-miR-277a-3p	miRNA	Intergenic	+	.	Known	KE720423	LG26 random scaffold 796	46644-46706	86841	35965.536768767	46611-46862	60725	1291.194	23	cguaccagcaaugcauucuacauguacuugcaugcuguguaaaugcauuaucugguaucuga	uaaaugcauuaucugguaucuga	23		uaaaugcauuaucugguaucuga	N15
bgl-miR-279-3p	miRNA	Intergenic	+	BGLB016121	Known	KE713120	LGUN random scaffold 3355	16197-16254	21426	9718.77151980267	16198-16305	11506	331.94	21	gauggcuguuggucuggugcaugucccuuauaaucaugacuagauccacacucaucc	ugacuagauccacacucaucc	21	AAAAAGUCCACAUUUUGUGGAUGGCUGUUGGUCUGGUGCAUGUCCCUUAUAAUCAUGACUAGAUCCACACUCAUCCAUAAUGGUGGGGACUAGCAU	ugacuagauccacacucaucc	Y
bgl-miR-281-5p	miRNA	Intergenic	+	.	Known	KE720378	LG24 random scaffold 115	29220-29277	11999	5442.71163381463	29219-29292	11112	187.18	21	aagggagcauccgucgacagucggaaagaaagcacugucauggaguugcucucuuua	aagggagcauccgucgacagu	21	AAUUUCUGACCCAAACGAUGAAGGGAGCAUCCGUCGACAGUCGGAAAGAAAGCACUGUCAUGGAGUUGCUCUCUUUACCGCUAAGUCAAAGUCAACA	aagggagcauccgucgacagu	Y
bgl-miR-29-3p	miRNA	Intergenic	-	BGLB016298	Known	KE715109	LGUN random scaffold 532	101218-101277	531	229.911876855901	101169-101333	473	9.613	22	ccuggucucuucuggugcuuagauuuuaaaaagggucuagcaccauuugaaaucaguuu	uagcaccauuugaaaucaguuu	22	GCUGAACUACCUCAAGGAAACCUGGUCUCUUCUGGUGCUUAGAUUUUAAAAAGGGUCUAGCACCAUUUGAAAUCAGUUUUCUACUGUGGUACAAUCGAC	uagcaccauuugaaaucaguuu	Y
bgl-miR-2c-3p	miRNA	PCG - Intronic	+	BGLB040220	Novel	KE720464	LG29 random scaffold 86	153507-153564	3542	1533.61180381092	153508-153566	3200	52.775	22	aaggucuacaggcagugauguguuuucacaauucauaucacagccaguauaccccug	uaucacagccaguauaccccug	22	AUUGCUCAUUUUUGAUCAUAAAGGUCUACAGGCAGUGAUGUGUUUUCACAAUUCAUAUCACAGCCAGUAUACCCCUGUGAACUAAGAUGCAGACACC	uaucacagccaguauaccccug	Y
bgl-miR-2c-3p.1	miRNA	PCG - Intronic	+	BGLB040220	Novel	KE720464	LG29 random scaffold 86	152950-153008	463	200.469301288667	152823-153010	229	10.401	22	gaggguuauuagcuguguuguguuuuuacaaguucauaucacagccaauaauccccac	uaucacagccaauaauccccac	22	ACUUUUGAUAAGUUGCCAAUGAGGGUUAUUAGCUGUGUUGUGUUUUUACAAGUUCAUAUCACAGCCAAUAAUCCCCACUGGAGACUGAAAUGAUCAUC	uaucacagccaauaauccccac	Y
bgl-miR-2f-3p	miRNA	PCG - Intronic	+	BGLB040220	Novel	KE720464	LG29 random scaffold 86	153671-153728	483	209.128882337853	153672-153843	417	7.964	22	ccuguuugaugagugugauuugauuccuagucacaaaucacaaucauuggauggguu	aaucacaaucauuggauggguu	22	UGAAAUUAAGAACUUGCUCCCCUGUUUGAUGAGUGUGAUUUGAUUCCUAGUCACAAAUCACAAUCAUUGGAUGGGUUGGUAGGUUUUUAUUGUCGUC	aaucacaaucauuggauggguu	Y
bgl-miR-31-5p	miRNA	Intergenic	+	BGLB016146	Known	KE720379	LG24 random scaffold 169	50449-50508	9208	3813.52889265217	50449-50534	7426	136.975	23	aggcaagauguuggcauagcugagucaaacaacugucagcugugucauauguugccaau	aggcaagauguuggcauagcuga	23	ACCAGACUAGAGUUCAGACCAGGCAAGAUGUUGGCAUAGCUGAGUCAAACAACUGUCAGCUGUGUCAUAUGUUGCCAAUUUUGGACUCGUUGCGUCAUC	aggcaagauguuggcauagcuga	Y
bgl-miR-33-3p	miRNA	PCG - Intronic	+	BGLB015893	Known	KE711726	LGUN random Scaffold1923	-	-	-	29962-30064	17	0.787	0			22	GAGAAAGAAUACUGUUAGUGGUGCAUUGUAGUUGCAUUGCGUGUCAAACUUGUGCAAUGUCUCUGCAGUGCAAUCACCAAUGUAUUCAUAUGCUUC	caaugucucugcagugcaauca	Y
bgl-miR-375-3p	miRNA	Intergenic	.	.	Known	KE716631	LGUN random scaffold 682	129313-129370	5543	2400.00288778203	129311-129370	2650	82.595	22	acacgagcaguccgcaacaagaccucaacagguguuuuguucguucggcucgcguua	uuuguucguucggcucgcguua	22		uuuguucguucggcucgcguua	N15
bgl-miR-449-5p	miRNA	PCG - Intronic	+	BGLB016296	Known	KE720423	LG26 random scaffold 796	58925-58982	16744	6934.59250418852	58888-59175	14071	266.387	23	uggcagugugguuagcugguuguuucgccugcaacaaccacucuccacauuaccgcc	uggcagugugguuagcugguugu	23	UCAAGCAGUCCCUGAUUUUUUGGCAGUGUGGUUAGCUGGUUGUUUCGCCUGCAACAACCACUCUCCACAUUACCGCCAAAUCAGCCGACCAUGCACC	uggcagugugguuagcugguugu	Y
bgl-miR-71-5p	miRNA	PCG - Intronic	+	BGLB015729	Known	KE720056	LG6 random scaffold 1244	15370-15428	10828	4484.45817220218	15367-15605	4427	169.35	23	ugaaagacauggguagugagauguuaaauucacucaccuugcuacucugucuuuugca	ugaaagacauggguagugagaug	23	GAUCUAGUUCUCAUUUGUUGUGAAAGACAUGGGUAGUGAGAUGUUAAAUUCACUCACCUUGCUACUCUGUCUUUUGCAUUAAGUAGAACAUUCGCCAG	ugaaagacauggguagugagaug	Y
bgl-miR-745b-3p	miRNA	PCG - Intronic	-	BGLB004013	Known	KE707076	LGUN random scaffold 1067	13259-13319	929	402.237539734711	13220-13338	591	14.992	22	agcuccuccuucggucagcuauccuauucccauguugggagcugccaaaugaagggcugu	gagcugccaaaugaagggcugu	22	ACAAUGACAUCUGGGGUAGCAGCUCCUCCUUCGGUCAGCUAUCCUAUUCCCAUGUUGGGAGCUGCCAAAUGAAGGGCUGUUGCCAAAUGUCAGAAUCUUC	gagcugccaaaugaagggcugu	Y
bgl-miR-750-3p	miRNA	PCG - Intronic	-	BGLB019084	Known	KE714253	LGUN random scaffold 448	178355-178415	31178	13499.4208975768	178310-178415	13651	466.315	22	cguuggaggauuggaucuuagcaguauugacuuuggugccagaucuaacucuuccagcuc	ccagaucuaacucuuccagcuc	22		ccagaucuaacucuuccagcuc	N15
bgl-miR-8-3p	miRNA	PCG - Intronic	-	BGLB015968	Known	KE719932	LG3 random scaffold 555	179152-179220	96301	39883.4324382381	179103-179262	50796	1432.879	23	cgucuuaccuagcagcauuggacguugaucugacgagcgagucucuaauacugucagguaaagauguc	uaauacugucagguaaagauguc	23	AGGUUGCGCGAGGUGAAGGUCGUCUUACCUAGCAGCAUUGGACGUUGAUCUGACGAGCGAGUCUCUAAUACUGUCAGGUAAAGAUGUCUUUCGCCCGCGCCCACGACC	uaauacugucagguaaagauguc	Y
bgl-miR-87b-1-3p	miRNA	PCG - Intronic	-	BGLB037468	Known	KE715168	LGUN random scaffold 538	-	-	-	17506-17589	140	2.704	0			22		gugagcaaaguuucagguguau	N15
bgl-miR-87b-2-3p	miRNA	PCG - Intronic	-	BGLB037468	Known	KE715168	LGUN random scaffold 538	21953-22013	381	164.965018987002	21952-22013	147	3.046	22	gugccuuaagccuugacucaggccugguuuuguguaaggugagcaaaguuucagguguau	gugagcaaaguuucagguguau	22		gugagcaaaguuucagguguau	N15
bgl-miR-91194-5p	miRNA	Intergenic	.	.	Novel	KE713634	LGUN random Scaffold3867	-	-	-	6346-6432	3	0.149	0			22	UUUCCAUGUCUUCUGCUGGGAGCGGAAAGGAACUAUCUCACUUGUAUAUUUCUAGUAUAGAUGGUGCCUUUUCGAUUUCAGCAGACGACGUGUCUUGC	agcggaaaggaacuaucucacu	Y
bgl-miR-92-3p.1.1	IsomiR	PCG - Intronic	-	BGLB009891	Novel	KE713921	LGUN random scaffold 4152	19644-19700	84686	36667.2640365702	19641-19700	70959	1262.296	22	agguuuguaguugugcaauauuguuugguuuucaaauugcacuucgaccggccugc	aauugcacuucgaccggccugc	22	UGAAUGUGACUGUAACUUGUAGGUUUGUAGUUGUGCAAUAUUGUUUGGUUUUCAAAUUGCACUUCGACCGGCCUGCAUGGUGCAUGUCCUACCAUC	aauugcacuucgaccggccugc	Y
bgl-miR-92a-3p	miRNA	PCG - Intronic	-	BGLB009891	Known	KE713921	LGUN random scaffold 4152	19828-19893	982	425.185429515055	19826-19893	807	14.813	22	aggucaugaaaugugcaauguguuccuuguacaaauaaacucauauugcacuuuuccaggccuuu	uauugcacuuuuccaggccuuu	22	GUCUUUUUGGCACAGAAGAAAGGUCAUGAAAUGUGCAAUGUGUUCCUUGUACAAAUAAACUCAUAUUGCACUUUUCCAGGCCUUUUUUUACUGUCAUCCUUUUUU	uauugcacuuuuccaggccuuu	Y
bgl-miR-92a-3p.1.2	IsomiR	PCG - Intronic	-	BGLB009891	Novel	KE713921	LGUN random scaffold 4152	20034-20092	43982	19043.2846852659	19999-20139	34998	654.816	22	agguuuuggcaagugcaacuuggauauuugucuacaaauugcacuuaccccggccugu	aauugcacuuaccccggccugu	22	GUAAACAGUGUGAUCUUGACAGGUUUUGGCAAGUGCAACUUGGAUAUUUGUCUACAAAUUGCACUUACCCCGGCCUGUUUGGAUAACAAGUAUUCUUC	aauugcacuuaccccggccugu	Y
bgl-miR-92a-3p.1.3	IsomiR	PCG - Intronic	-	BGLB009891	Novel	KE713921	LGUN random scaffold 4152	20229-20286	40061	17345.5738205729	20227-20286	34302	596.38	22	agguugugauaagugcagucugucuaacaaguucacauugcacuuuucccggccugu	cauugcacuuuucccggccugu	22	GUUUCUGCCUUUAUGUCAUCAGGUUGUGAUAAGUGCAGUCUGUCUAACAAGUUCACAUUGCACUUUUCCCGGCCUGUUGCUGUAAAGUCAUAACAUC	cauugcacuuuucccggccugu	Y
bgl-miR-9-5p	miRNA	Intergenic	-	BGLB016273	Known	KE713467	LGUN random scaffold 370	127683-127743	5915	2449.72017811007	127633-127761	4553	142.338	23	ucuuugguuaucuagcuguaugauuguagaacaaauucauaaagcuagguuaccaaaggc	ucuuugguuaucuagcuguauga	23	CUGGGAGGGCGCCGUUCUUGUCUUUGGUUAUCUAGCUGUAUGAUUGUAGAACAAAUUCAUAAAGCUAGGUUACCAAAGGCAAGACUGGAAGCCGUAAACAU	ucuuugguuaucuagcuguauga	Y
bgl-miR-96a-5p	miRNA	PCG - Intronic	+	BGLB026283	Known	KE714275	LGUN random scaffold 45	468634-468693	37452	15510.8909738932	468616-468693	17492	557.631	23	cuuggcacuggcggaauagucacgagcaucagaaagugauuguuuccuggugucaaaaa	cuuggcacuggcggaauagucac	23	CUUGCACUCCUGUUCCUGUCCUUGGCACUGGCGGAAUAGUCACGAGCAUCAGAAAGUGAUUGUUUCCUGGUGUCAAAAACAGUGGCAGUGACGUCCAGC	cuuggcacuggcggaauagucac	Y
bgl-miR-981-3p	miRNA	Intergenic	+	.	Known	KE712523	LGUN random scaffold 2747	35130-35190	186711	77327.0843913965	35130-35194	174273	2777.74	23	cggguuucgcgaugugcgaacaguccucugcacuguguucguugucgucgaaaccugccu	uucguugucgucgaaaccugccu	23		uucguugucgucgaaaccugccu	N15
bgl-miR-bantam-1-3p	miRNA	Intergenic	-	BGLB000261	Known	KE717415	LGUN random scaffold 7592	2176-2236	11453	4743.30434486808	2175-2236	3085	86.785	23	cugguuuucccauuggucuggcagauauuucauauucugagaucauugugaaaacugauu	ugagaucauugugaaaacugauu	23	UCUUCGACUUAACAACAAAACUGGUUUUCCCAUUGGUCUGGCAGAUAUUUCAUAUUCUGAGAUCAUUGUGAAAACUGAUUUUGUACCCAGCUAGCAGCAC	ugagaucauugugaaaacugauu	Y
bgl-miR-bantam-2-3p	miRNA	Intergenic	-	BGLB000308	Known	APKA01398116	LGUN random scaffold 555467	2064-2124	11453	4743.30434486808	2064-2124	3022	84.304	23	cugguuuucccauuggucuggcagauauuucauauucugagaucauugugaaaacugauu	ugagaucauugugaaaacugauu	23	UCUUCGACUUAACAACAAAACUGGUUUUCCCAUUGGUCUGGCAGAUAUUUCAUAUUCUGAGAUCAUUGUGAAAACUGAUUUUGUACCCAGCUAGCAGCAC	ugagaucauugugaaaacugauu	Y
bgl-miR-let-7-5p	miRNA	Intergenic	-	BGLB016266	Known	KE714233	LGUN random scaffold 446	100294-100362	42925	18585.6258268164	100237-100421	31842	647.388	22	ugagguaguagguuguauuguuaagaacuacaccauuacugaagaacaguacaaucugcuagcuuucc	ugagguaguagguuguauuguu	22	ACGAUGAGAAUAUCCCGAAGUGAGGUAGUAGGUUGUAUUGUUAAGAACUACACCAUUACUGAAGAACAGUACAAUCUGCUAGCUUUCCCCGUGGUAUGAACUCGCUGC	ugagguaguagguuguauuguu	Y

## Sheet: bgl-miR-1985-5p
Gène	Scaffold	Localité	Protéine	Function
BGLB000123	LG11_random_Scaffold102	PCG	Glutathione S-transferase, Pi class;Glutathione S-transferase, N-terminal;Glutathione S-transferase, C-terminal;Glutathione S-transferase, C-terminal-like;Glutathione S-transferase, N-terminal;Glutathione S-transferase, N-terminal;Glutathione S-transferase, N-terminal;Thioredoxin-like superfamily;Glutathione S-transferase, C-terminal domain superfamily	negative regulation of acute inflammatory response;glutathione transferase activity;glutathione peroxidase activity;extracellular region;nucleus;mitochondrion;cytosol;plasma membrane;peptide metabolic process;cellular modified amino acid metabolic process;glutathione metabolic process;xenobiotic metabolic process;determination of adult lifespan;JUN kinase binding;response to UV-C;heat acclimation…
BGLB000155	LG21_random_Scaffold104	PCG	0	extracellular region;cytosol;plasma membrane;negative regulation of transforming growth factor beta receptor signaling pathway;transforming growth factor beta binding;negative regulation of wound healing
BGLB000455	LG10_random_Scaffold113	PCG	Ribonuclease CAF1;Ribonuclease H-like superfamily	negative regulation of transcription by RNA polymerase II;deadenylation-dependent decapping of nuclear-transcribed mRNA;P-body;defense response to insect;immune effector process;chromatin binding;DNA-binding transcription factor activity;transcription corepressor activity;mRNA binding;poly(A)-specific ribonuclease activity;cytosol;carbohydrate metabolic process;DNA damage response, signal transdu…
BGLB000469	LG10_random_Scaffold160	PCG	Zinc finger, NF-X1-type;Zinc finger, NF-X1-type;Zinc finger, RING-type;Zinc finger, RING-type;Zinc finger, RING-type;Zinc finger, RING-type;Zinc finger, RING-type;Zinc finger, RING-type;Zinc finger, RING-type;Zinc finger, RING-type	negative regulation of transcription by RNA polymerase II;RNA polymerase II transcription regulatory region sequence-specific DNA binding;DNA-binding transcription repressor activity, RNA polymerase II-specific;nucleus;response to stress;zinc ion binding;response to abiotic stimulus;negative regulation of gene expression;membrane;negative regulation of cellular macromolecule biosynthetic process
BGLB000472	LG10_random_Scaffold160	PCG	DNA repair protein Rad50, eukaryotes;Rad50/SbcC-type AAA domain;RAD50, zinc hook;RAD50, zinc hook;Rad50, ATP-binding cassette domain;Rad50, ATP-binding cassette domain;P-loop containing nucleoside triphosphate hydrolase;P-loop containing nucleoside triphosphate hydrolase;P-loop containing nucleoside triphosphate hydrolase	single-stranded DNA endodeoxyribonuclease activity;telomere maintenance via recombination;double-strand break repair via homologous recombination;chromosome, telomeric region;chromatin;condensed nuclear chromosome;DNA helicase activity;double-stranded telomeric DNA binding;adenylate kinase activity;protein binding;nucleoplasm;double-strand break repair via nonhomologous end joining;telomere maint…
BGLB000473	LG10_random_Scaffold160	PCG	Kinesin motor domain;Kinesin motor domain;Kinesin motor domain;Kinesin motor domain;Kinesin motor domain;P-loop containing nucleoside triphosphate hydrolase	mitotic cytokinesis;condensed nuclear chromosome;cardiac septum development;epithelial cilium movement involved in extracellular fluid movement;extracellular region;nucleoplasm;aster;cytosol;kinesin complex;spindle microtubule;plasma membrane;retrograde vesicle-mediated transport, Golgi to endoplasmic reticulum;regulation of mitotic nuclear division;meiosis I cytokinesis;reciprocal meiotic recomb…
BGLB000488	LG10_random_Scaffold77	PCG	HECT domain;HECT domain;Ubiquitin-protein ligase E3A, N-terminal zinc-binding domain;HECT domain;HECT domain;HECT, E3 ligase catalytic domain	negative regulation of transcription by RNA polymerase II;ovarian follicle development;fibrillar center;transcription coactivator activity;mitochondrion;cytosol;plasma membrane;protein export from nucleus;extracellular transport;spermatogenesis;brain development;long-term memory;response to xenobiotic stimulus;positive regulation of gene expression;negative regulation of cell morphogenesis involv…
BGLB000501	LG10i_random_Scaffold1146	PCG	0	0
BGLB000515	LG11_random_Scaffold102	PCG	Bromodomain;Bromodomain;WD40 repeat;Bromodomain;WD40 repeat;Bromodomain;WD40 repeat;WD40 repeat;WD40 repeat;WD40 repeat;Bromodomain;Bromodomain;WD40 repeat;WD40 repeat;WD40 repeat;WD40 repeat;WD40 repeat;WD40 repeat;Bromodomain-like superfamily;Bromodomain-like superfamily;WD40-repeat-containing domain superfamily	insulin receptor binding;nucleoplasm;nucleolus;cytosol;chromatin organization;protein import into nucleus;cytoskeleton organization;microtubule-based process;insulin receptor signaling pathway;regulation of cell shape;positive regulation of gene expression;positive regulation of peptidyl-threonine phosphorylation;microtubule cytoskeleton;peptide transport;protein import;positive regulation of pep…
BGLB000555	LG11_random_Scaffold4	PCG	SIT4 phosphatase-associated protein family;Armadillo-type fold	negative regulation of protein phosphorylation;nucleoplasm;cytosol;plasma membrane;protein phosphatase regulator activity;protein phosphatase binding;small GTPase binding;regulation of phosphoprotein phosphatase activity;negative regulation of JNK cascade;Golgi vesicle budding;COPII vesicle coating
BGLB000567	LG11_random_Scaffold4	PCG	TRASH domain;Protein of unknown function DUF3504	chromosome, telomeric region;euchromatin;heterochromatin;DNA-binding transcription factor activity, RNA polymerase II-specific;kidney development;DNA binding;protein binding;nucleoplasm;polytene chromosome interband;cytoplasm;regulation of transcription by RNA polymerase II;ecdysone biosynthetic process;cytoskeleton organization;telomere capping;regulation of cell morphogenesis;protein-containing…
BGLB000583	LG11_random_Scaffold634	PCG	Zinc finger C2H2-type;Zinc finger C2H2-type;Zinc finger C2H2-type;Zinc finger C2H2-type;Zinc finger C2H2-type;Zinc finger C2H2-type;Zinc finger C2H2-type;Zinc finger C2H2-type;Zinc finger C2H2 superfamily;Zinc finger C2H2 superfamily;Zinc finger C2H2 superfamily;Zinc finger C2H2 superfamily	RNA polymerase II cis-regulatory region sequence-specific DNA binding;core promoter sequence-specific DNA binding;DNA-binding transcription activator activity, RNA polymerase II-specific;chromatin binding;transcription coactivator activity;nucleoplasm;cytoplasm;central nervous system development;positive regulation of gene expression;negative regulation of gene expression;intracellular monoatomic…
BGLB000633	LG13_random_Scaffold240	PCG	Zinc finger C2H2-type;Zinc finger C2H2-type;Zinc finger C2H2-type;Zinc finger C2H2-type;Zinc finger C2H2-type;Zinc finger C2H2-type;Zinc finger C2H2-type;Zinc finger C2H2 superfamily;Zinc finger C2H2 superfamily;Zinc finger C2H2 superfamily	DNA-binding transcription factor activity, RNA polymerase II-specific;developmental process involved in reproduction;regulation of transcription by RNA polymerase II;sexual reproduction;nuclear lumen;multicellular organism reproduction;intracellular non-membrane-bounded organelle;sequence-specific DNA binding;positive regulation of cellular process;anatomical structure development
BGLB000634	LG13_random_Scaffold240	PCG	Protein kinase domain;Serine/threonine-protein kinase OSR1/WNK, CCT domain;Protein kinase domain;Protein kinase domain;Protein kinase domain;Protein kinase-like domain superfamily	magnesium ion binding;response to dietary excess;protein serine/threonine kinase activity;ATP binding;nucleoplasm;nucleolus;Golgi apparatus;centrosome;cytosol;establishment or maintenance of cell polarity;osmosensory signaling pathway;regulation of mitotic cell cycle;establishment of blood-nerve barrier;regulation of blood pressure;chitin-based embryonic cuticle biosynthetic process;axon ensheath…
BGLB000639	LG13_random_Scaffold240	PCG	Transferrin-like domain;Transferrin-like domain;Transferrin-like domain;Transferrin-like domain;Transferrin-like domain;Transferrin-like domain;Transferrin-like domain;Transferrin-like domain;Transferrin-like domain	lipopolysaccharide binding;innate immune response in mucosa;cysteine-type endopeptidase inhibitor activity;signaling receptor binding;iron ion binding;extracellular space;early endosome;endoplasmic reticulum lumen;septate junction;iron ion transport;heparin binding;peptidase activity;cell surface;positive regulation of plasminogen activation;negative regulation of cell morphogenesis involved in d…
BGLB000695	LG14i_random_Scaffold367	PCG	AAA+ ATPase domain;Dynein heavy chain, AAA 5 extension domain;Dynein heavy chain, AAA module D4;Dynein heavy chain 3, AAA+ lid domain;Dynein heavy chain 3, AAA+ lid domain;Dynein heavy chain, coiled coil stalk;Dynein heavy chain, C-terminal domain;Dynein heavy chain AAA lid domain;Dynein heavy chain, hydrolytic ATP-binding dynein motor region;Dynein heavy chain, linker;Dynein heavy chain region D…	nucleotide binding;epithelial cilium movement involved in extracellular fluid movement;determination of left/right symmetry;heart development;minus-end-directed microtubule motor activity;ATP hydrolysis activity;lateral ventricle development;flagellated sperm motility;sperm flagellum;outer dynein arm;outer dynein arm assembly;locomotion;ion binding;dynein light chain binding;dynein intermediate c…
BGLB000709	LG16i_random_Scaffold158	PCG	EXPERA domain;EXPERA domain	protein binding;lysosomal membrane;endoplasmic reticulum membrane;regulation of lipid metabolic process;endoplasmic reticulum-Golgi intermediate compartment membrane
BGLB000713	LG16i_random_Scaffold158	PCG	Importin-beta, N-terminal domain;Importin-beta, N-terminal domain;Importin-beta, N-terminal domain;Armadillo-type fold	fibrillar center;transporter activity;protein binding;nuclear envelope;nucleoplasm;cytosol;ribosomal protein import into nucleus;peptide transport;protein import;nuclear import signal receptor activity
BGLB000718	LG16i_random_Scaffold213	PCG	Helicase, C-terminal;Chromo/chromo shadow domain;Chromodomain-helicase-DNA-binding protein 1-like, C-terminal domain;Helicase superfamily 1/2, ATP-binding domain;Chromo domain;SNF2, N-terminal;CDH1/2, SANT-Helical linker 1;Helicase, C-terminal;Chromodomain-helicase-DNA-binding protein 1-like, C-terminal domain;Helicase, C-terminal;Chromo/chromo shadow domain;Helicase superfamily 1/2, ATP-binding …	negative regulation of transcription by RNA polymerase II;nucleotide binding;nuclear chromosome;condensed chromosome, centromeric region;chromosome, telomeric region;euchromatin;heterochromatin;RNA polymerase II cis-regulatory region sequence-specific DNA binding;fibrillar center;DNA helicase activity;polytene chromosome puff;polytene chromosome interband;cytoplasm;centrosome;DNA-templated transc…
BGLB000722	LG16i_random_Scaffold213	PCG	Amino acid permease/ SLC12A domain;SLC12A transporter, C-terminal;Amino acid permease, N-terminal	response to dietary excess;cytosol;protein phosphorylation;intracellular sodium ion homeostasis;cell volume homeostasis;response to osmotic stress;signal transduction;sodium:potassium:chloride symporter activity;cell surface;T cell chemotaxis;diterpenoid metabolic process;basolateral plasma membrane;apical plasma membrane;enzyme binding;intracellular potassium ion homeostasis;dendrite;intracellul…
BGLB000752	LG17_random_Scaffold1518	PCG	Ankyrin repeat;AAA+ ATPase domain;ATPase, dynein-related, AAA domain;Cortactin-binding protein-2, N-terminal;Ankyrin repeat;Ankyrin repeat;Ankyrin repeat;Ankyrin repeat;Ankyrin repeat;Ankyrin repeat;Ankyrin repeat;Ankyrin repeat;P-loop containing nucleoside triphosphate hydrolase;Ankyrin repeat-containing domain superfamily	cytoplasm;synapse
BGLB000753	LG17_random_Scaffold1528	PCG	0	0
BGLB000760	LG17_random_Scaffold1628	5UTR	Dbl homology (DH) domain;Dbl homology (DH) domain;Dbl homology (DH) domain;Dbl homology (DH) domain;Dbl homology (DH) domain;Dbl homology (DH) domain superfamily	ruffle;guanyl-nucleotide exchange factor activity;early endosome;Golgi apparatus;cytosol;regulation of cell shape;extrinsic component of plasma membrane;lamellipodium;lamellipodium assembly;microspike assembly;actin cytoskeleton organization;filopodium;dendrite;small GTPase binding;regulation of GTPase activity;positive regulation of JUN kinase activity;regulation of cellular component biogenesis…
BGLB000773	LG17_random_Scaffold1962	PCG	MIF4G-like, type 3;MIF4G-like, type 3;Up-frameshift suppressor 2, C-terminal;Armadillo-type fold;Armadillo-type fold;Armadillo-type fold	nuclear-transcribed mRNA catabolic process, nonsense-mediated decay;liver development;RNA binding;nucleolus;cytosol;polysome;mRNA export from nucleus;protein export from nucleus;response to unfolded protein;neuromuscular synaptic transmission;response to wounding;salicylic acid mediated signaling pathway;jasmonic acid mediated signaling pathway;peptide transport;enzyme binding;animal organ regene…
BGLB000788	LG17_random_Scaffold241	PCG	Acyl-CoA dehydrogenase/oxidase C-terminal;Acyl-CoA oxidase/dehydrogenase, middle domain;Acyl-CoA dehydrogenase/oxidase, N-terminal;Acyl-CoA dehydrogenase/oxidase, N-terminal and middle domain superfamily;Acyl-CoA dehydrogenase-like, C-terminal	fatty-acyl-CoA binding;long-chain fatty acid metabolic process;compound eye morphogenesis;long-chain-acyl-CoA dehydrogenase activity;nucleoplasm;nucleolus;energy derivation by oxidation of organic compounds;very-long-chain-acyl-CoA dehydrogenase activity;dendrite;epithelial cell differentiation;extrinsic component of mitochondrial inner membrane;mitochondrial respiratory chain complex I assembly;…
BGLB000804	LG17_random_Scaffold264	PCG	Transketolase-like, pyrimidine-binding domain;Transketolase-like, pyrimidine-binding domain;Transketolase, N-terminal;Transketolase, C-terminal domain;Transketolase, C-terminal domain;Transketolase, N-terminal;Thiamin diphosphate-binding fold;Thiamin diphosphate-binding fold;Transketolase C-terminal/Pyruvate-ferredoxin oxidoreductase domain II	magnesium ion binding;transketolase activity;calcium ion binding;peroxisome;endoplasmic reticulum membrane;cytosol;xylulose biosynthetic process;glucose catabolic process;thiamine metabolic process;pentose-phosphate shunt, non-oxidative branch;nuclear speck;thiamine pyrophosphate binding;regulation of growth;protein homodimerization activity;myelin sheath;glyceraldehyde-3-phosphate biosynthetic p…
BGLB000811	LG17_random_Scaffold272	PCG	;Small GTPase;Small GTPase;Small GTPase;Small GTPase;Small GTP-binding protein domain;Small GTPase;Small GTPase;Small GTPase;Small GTPase;P-loop containing nucleoside triphosphate hydrolase	autophagosome assembly;Golgi membrane;GTPase activity;GTPase activator activity;protein binding;GTP binding;early endosome;endoplasmic reticulum membrane;cytosol;intracellular protein transport;endocytosis;Golgi organization;cell migration;virion assembly;growth hormone secretion;transport vesicle membrane;phagocytic vesicle membrane;melanosome transport;Rab protein signal transduction;trans-Golg…
BGLB000820	LG17_random_Scaffold2780	PCG	MOFRL-associated domain;MOFRL domain;MOFRL domain	protein binding;Golgi apparatus;cytosol;protein phosphorylation;glycerate kinase activity;glycerate 2-kinase activity;cellular macromolecule metabolic process;fructose catabolic process to hydroxyacetone phosphate and glyceraldehyde-3-phosphate
BGLB000824	LG17_random_Scaffold369	PCG	Metal-dependent protein hydrolase	chromatin;protein binding;nucleoplasm;mitochondrion;hydrolase activity;locomotory exploration behavior;positive regulation of cellular respiration
BGLB000826	LG17_random_Scaffold369	PCG	;;;EF-hand domain;Small GTPase;Small GTPase;Small GTPase;Small GTPase;EF-hand domain;Small GTP-binding protein domain;Small GTP-binding protein domain;EF-hand domain;EF-hand domain;EF-hand domain;Small GTPase;Small GTPase;P-loop containing nucleoside triphosphate hydrolase;EF-hand domain pair	Golgi membrane;angiogenesis;immunological synapse;store-operated calcium entry;GTPase activity;calcium ion binding;GTP binding;extracellular region;microtubule organizing center;cytosol;bicellular tight junction;intracellular protein transport;vesicle docking involved in exocytosis;synaptic vesicle;protein kinase A signaling;lateral plasma membrane;calcium-dependent cell-cell adhesion via plasma …
BGLB000827	LG17_random_Scaffold369	PCG	Exonuclease, RNase T/DNA polymerase III;Exonuclease, RNase T/DNA polymerase III;RNA exonuclease 4, DEDDh 3'-5' exonuclease domain;Ribonuclease H-like superfamily	ribosomal large subunit assembly;maturation of LSU-rRNA from tricistronic rRNA transcript (SSU-rRNA, 5.8S rRNA, LSU-rRNA);endonucleolytic cleavage to generate mature 5'-end of SSU-rRNA from (SSU-rRNA, 5.8S rRNA, LSU-rRNA);endonucleolytic cleavage in 5'-ETS of tricistronic rRNA transcript (SSU-rRNA, 5.8S rRNA, LSU-rRNA);DNA catabolic process, endonucleolytic;DNA catabolic process, exonucleolytic;d…
BGLB000829	LG17_random_Scaffold369	PCG	AAA+ ATPase domain;Dynein heavy chain, AAA module D4;Dynein heavy chain, ATP-binding dynein motor region;Dynein heavy chain, hydrolytic ATP-binding dynein motor region;Dynein heavy chain, coiled coil stalk;Dynein heavy chain, C-terminal domain;Dynein heavy chain AAA lid domain;Dynein heavy chain, AAA 5 extension domain;Dynein heavy chain 3, AAA+ lid domain;Dynein heavy chain 3, AAA+ lid domain;Dy…	epithelial cilium movement involved in extracellular fluid movement;cytosol;sperm axoneme assembly;determination of left/right symmetry;retrograde axonal transport;minus-end-directed microtubule motor activity;ATP hydrolysis activity;sperm flagellum;inner dynein arm;inner dynein arm assembly;dynein light chain binding;dynein intermediate chain binding;dynein light intermediate chain binding
BGLB000859	LG17_random_Scaffold378	PCG	RGS domain;RGS domain;RGS domain;RGS domain;RGS domain superfamily	G-protein alpha-subunit binding;response to amphetamine;GTPase activity;GTPase activator activity;calmodulin binding;nucleoplasm;cytosol;cell cortex;regulation of translation;G protein-coupled acetylcholine receptor signaling pathway;spermatogenesis;brain development;positive regulation of heart rate;negative regulation of phospholipase activity;adenylate cyclase inhibitor activity;dendrite;extri…
BGLB000879	LG17_random_Scaffold460	PCG	0	0
BGLB000880	LG17_random_Scaffold460	PCG	F-actin-capping protein subunit alpha;F-actin-capping protein subunit alpha;F-actin-capping protein subunit alpha/beta	cell morphogenesis;negative regulation of protein phosphorylation;extracellular region;cytosol;dynactin complex;brush border;adherens junction;endoplasmic reticulum to Golgi vesicle-mediated transport;microtubule-based movement;germarium-derived oocyte fate determination;blood coagulation;F-actin capping protein complex;regulation of lamellipodium assembly;apical plasma membrane;antigen processin…
BGLB000886	LG17_random_Scaffold466	PCG	Ribosomal protein S3Ae;Ribosomal protein S3Ae;40S ribosomal protein S1/3, eukaryotes	nuclear-transcribed mRNA catabolic process, nonsense-mediated decay;cytoplasmic translation;structural constituent of ribosome;nucleoplasm;nucleolus;endoplasmic reticulum;translational initiation;SRP-dependent cotranslational protein targeting to membrane;response to xenobiotic stimulus;response to toxic substance;peptide transport;cytosolic small ribosomal subunit;cell differentiation;translatio…
BGLB000889	LG17_random_Scaffold466	PCG	SLC26A/SulP transporter domain;STAS domain;SLC26A/SulP transporter;STAS domain;STAS domain;STAS domain superfamily	response to acid chemical;ossification;response to ischemia;cytoskeletal motor activity;chloride channel activity;solute:inorganic anion antiporter activity;xenobiotic transmembrane transport;sensory perception of sound;transcription factor binding;response to xenobiotic stimulus;response to salicylic acid;animal organ morphogenesis;response to auditory stimulus;calcium ion transmembrane transpor…
BGLB000906	LG17_random_Scaffold630	PCG	;CBS domain;IMP dehydrogenase/GMP reductase;CBS domain;Inosine-5'-monophosphate dehydrogenase;Inosine-5'-monophosphate dehydrogenase;CBS domain;CBS domain;IMP dehydrogenase/GMP reductase;IMP dehydrogenase/GMP reductase;IMP dehydrogenase/GMP reductase;IMP dehydrogenase/GMP reductase	nucleotide binding;chromatin;DNA binding;chromatin binding;RNA binding;IMP dehydrogenase activity;extracellular region;nucleus;cytosol;GTP biosynthetic process;axon guidance;circadian rhythm;cellular response to starvation;response to cold;GMP salvage;azurophil granule lumen;filamentous growth of a population of unicellular organisms in response to starvation;filamentous growth of a population of…
BGLB000922	LG17_random_Scaffold935	PCG	Isoleucine-tRNA ligase;Isoleucine-tRNA ligase;Aminoacyl-tRNA synthetase, class Ia;Methionyl/Valyl/Leucyl/Isoleucyl-tRNA synthetase, anticodon-binding;Isoleucine-tRNA ligase;Isoleucine-tRNA ligase, type 2;Isoleucyl tRNA synthetase type 2, anticodon-binding domain;Isoleucyl tRNA synthetase type 2, anticodon-binding domain;Aminoacyl-tRNA synthetase, class Ia, anticodon-binding;Valyl/Leucyl/Isoleucyl…	isoleucine-tRNA ligase activity;ATP binding;nucleoplasm;cytosol;isoleucyl-tRNA aminoacylation;aminoacyl-tRNA synthetase multienzyme complex;GTPase binding
BGLB000964	LG18i_random_Scaffold6756	PCG	Transglutaminase-like;Zinc finger, LIM-type;Zinc finger, LIM-type;Zinc finger, LIM-type;Papain-like cysteine peptidase superfamily	cytoplasm
BGLB000989	LG19i_random_Scaffold3	PCG	Ankyrin repeat;Ankyrin repeat;Sterile alpha motif domain;Ankyrin repeat;Ankyrin repeat;Ankyrin repeat;Sterile alpha motif domain;Poly(ADP-ribose) polymerase, catalytic domain;Ankyrin repeat;Ankyrin repeat;Ankyrin repeat;Ankyrin repeat;Ankyrin repeat;Ankyrin repeat;Ankyrin repeat;Sterile alpha motif domain;Sterile alpha motif domain;Sterile alpha motif domain;Sterile alpha motif domain;Ankyrin rep…	Golgi membrane;protein polyubiquitination;nuclear chromosome;pericentriolar material;chromosome, telomeric region;NAD+ ADP-ribosyltransferase activity;nuclear pore;cytosol;cell-cell junction;mitotic spindle organization;zinc ion binding;positive regulation of gene expression;protein transport;vesicle-mediated transport;nuclear body;nucleotidyltransferase activity;peptidyl-serine phosphorylation;p…
BGLB001005	LG19i_random_Scaffold3	PCG	Zinc finger, nuclear hormone receptor-type;Zinc finger, nuclear hormone receptor-type;Zinc finger, nuclear hormone receptor-type;Zinc finger, nuclear hormone receptor-type;Nuclear hormone receptor, ligand-binding domain;Nuclear hormone receptor, ligand-binding domain;Nuclear hormone receptor-like domain superfamily	intronic transcription regulatory region sequence-specific DNA binding;cartilage condensation;ossification;urogenital system development;kidney development;liver development;steroid receptor RNA activator RNA binding;regulation of thyroid hormone mediated signaling pathway;nuclear receptor activity;nucleoplasm;mitochondrion;cytosol;learning or memory;mating;regulation of heart contraction;female …
BGLB001030	LG1i_random_Scaffold7	PCG	WD40 repeat;EF-hand domain;WD40 repeat;EF-hand domain;WD40 repeat;WD40 repeat;WD40 repeat;WD40 repeat;WD40 repeat;EF-hand domain;WD40 repeat;WD40 repeat;WD40 repeat;WD40 repeat;EF-hand domain;EF-hand domain pair;WD40-repeat-containing domain superfamily;WD40-repeat-containing domain superfamily;WD40-repeat-containing domain superfamily	0
BGLB001031	LG1i_random_Scaffold7	PCG	Tudor domain;Domain of unknown function DUF4537;von Willebrand factor, type A;von Willebrand factor, type A;Tudor domain;Tudor domain;von Willebrand factor A-like domain superfamily	cytoplasm
BGLB001032	LG1i_random_Scaffold7	PCG	Palmitoyltransferase, DHHC domain;Palmitoyltransferase, DHHC domain	Golgi membrane;endoplasmic reticulum membrane;plasma membrane;protein targeting to membrane;zinc ion binding;postsynaptic density;synaptic vesicle maturation;peptidyl-L-cysteine S-palmitoylation;protein-cysteine S-myristoyltransferase activity;protein-cysteine S-palmitoyltransferase activity;regulation of cell-cell adhesion;forebrain development;regulation of protein catabolic process;protein hom…
BGLB001040	LG1i_random_Scaffold7	PCG	Helicase superfamily 1/2, ATP-binding domain;Helicase, C-terminal;ATRX, ADD domain;Helicase, C-terminal;SNF2, N-terminal;ADD domain;Helicase superfamily 1/2, ATP-binding domain;Helicase, C-terminal;Helicase, C-terminal;Helicase, C-terminal;Zinc finger, FYVE/PHD-type;P-loop containing nucleoside triphosphate hydrolase;P-loop containing nucleoside triphosphate hydrolase	nucleotide binding;meiotic spindle organization;condensed chromosome, centromeric region;condensed nuclear chromosome;DNA-binding transcription factor activity, RNA polymerase II-specific;regulation of protein phosphorylation;morphogenesis of an epithelium;DNA helicase activity;beta-heterochromatin;cytoplasm;double-strand break repair;DNA methylation;DNA recombination;nucleosome assembly;spermato…
BGLB001042	LG1i_random_Scaffold7	PCG	Glycoside hydrolase, family 27;Alpha galactosidase A, C-terminal beta-sandwich domain;Glycoside hydrolase, family 27;Glycoside hydrolase, family 27;Glycoside hydrolase superfamily;Glycoside hydrolase superfamily	alpha-galactosidase activity;signaling receptor binding;extracellular space;Golgi apparatus;alpha-N-acetylgalactosaminidase activity;oligosaccharide metabolic process;plant-type cell wall;leaf morphogenesis;glycoside catabolic process;galactosylgalactosylglucosylceramidase activity;azurophil granule lumen;protein homodimerization activity;lysosomal lumen;negative regulation of nitric oxide biosyn…
BGLB001043	LG1i_random_Scaffold7	PCG	GRAM domain;Protein-tyrosine phosphatase, catalytic;Myotubularin-like, phosphatase domain;GRAM domain;Myotubularin-like, phosphatase domain;Myotubularin-like, phosphatase domain;Protein-tyrosine phosphatase-like;Protein-tyrosine phosphatase-like	mitotic cell cycle;blood vessel development;ruffle;negative regulation of receptor internalization;phosphatidylinositol-3-phosphate phosphatase activity;MAP kinase kinase activity;protein tyrosine phosphatase activity;phosphatidylinositol-4,5-bisphosphate binding;nuclear envelope;late endosome;vacuolar membrane;cytosol;phosphatidylinositol biosynthetic process;chromosome segregation;synaptic vesi…
BGLB001052	LG20_random_Scaffold1427	PCG	Pre-mRNA 3'-end-processing endonuclease polyadenylation factor C-term;Metallo-beta-lactamase;Beta-Casp domain;Pre-mRNA 3'-end-processing endonuclease polyadenylation factor C-term;Metallo-beta-lactamase;Beta-Casp domain;Zn-dependent metallo-hydrolase, RNA specificity domain;Zn-dependent metallo-hydrolase, RNA specificity domain;Ribonuclease Z/Hydroxyacylglutathione hydrolase-like	mRNA splicing, via spliceosome;RNA endonuclease activity;5'-3' RNA exonuclease activity;protein binding;nucleoplasm;mRNA cleavage and polyadenylation specificity factor complex;rRNA processing;mRNA polyadenylation;mRNA 3'-end processing by stem-loop binding and cleavage;mRNA export from nucleus;protein export from nucleus;peptide transport;snRNA processing;termination of RNA polymerase II transcr…
BGLB001061	LG20_random_Scaffold198	PCG	LDLR class B repeat;LDLR class B repeat;LDLR class B repeat;LDLR class B repeat;LDLR class B repeat;LDLR class B repeat;LDLR class B repeat;LDLR class B repeat;LDLR class B repeat;Low-density lipoprotein (LDL) receptor class A repeat;LDLR class B repeat;EGF-like domain;Low-density lipoprotein (LDL) receptor class A repeat;LDLR class B repeat;LDLR class B repeat;Low-density lipoprotein (LDL) recep…	response to acid chemical;compound eye morphogenesis;kidney development;hair follicle development;heart looping;positive regulation of mesenchymal cell proliferation;osteoblast development;low-density lipoprotein particle receptor activity;frizzled binding;extracellular region;Golgi apparatus;caveola;glucose catabolic process;positive regulation of cytosolic calcium ion concentration;chemical syn…
BGLB001062	LG20_random_Scaffold198	PCG	Bromodomain;Zinc finger, PHD-type;Bromodomain;DDT domain;WSTF/Acf1/Cbp146;WHIM1 domain;Zinc finger, PHD-finger;WHIM2 domain;Bromodomain;Zinc finger, PHD-finger;Zinc finger, RING-type;Zinc finger, PHD-finger;WSTF/Acf1/Cbp146;DDT domain;Bromodomain;Bromodomain;Bromodomain-like superfamily;Zinc finger, FYVE/PHD-type;Zinc finger, FYVE/PHD-type	negative regulation of transcription by RNA polymerase II;SAGA complex;condensed chromosome;transcription coregulator activity;pericentric heterochromatin;cytosol;DNA-templated DNA replication;nucleosome assembly;brain development;ATP-dependent activity, acting on DNA;zinc ion binding;CHRAC;NURF complex;ACF complex;nuclear body;peptidyl-tyrosine phosphorylation;regulation of heterochromatin forma…
BGLB001103	LG20_random_Scaffold345	PCG	Clathrin/coatomer adaptor, adaptin-like, N-terminal;Clathrin adaptor, alpha-adaptin, appendage, C-terminal subdomain;Clathrin adaptor, appendage, Ig-like subdomain superfamily;Coatomer/calthrin adaptor appendage, C-terminal subdomain;Armadillo-type fold	contractile vacuole;columnar/cuboidal epithelial cell development;transporter activity;trans-Golgi network;cytosol;intracellular protein transport;Golgi to endosome transport;Golgi to vacuole transport;hypotonic response;synaptic vesicle;asymmetric cell division;embryo development ending in birth or egg hatching;cytoplasmic side of plasma membrane;intracellular water homeostasis;positive regulati…
BGLB001104	LG20_random_Scaffold345	PCG	0	0
BGLB001108	LG20_random_Scaffold364	PCG	Low-density lipoprotein (LDL) receptor class A repeat;MAM domain;MAM domain;Low-density lipoprotein (LDL) receptor class A repeat;Low-density lipoprotein (LDL) receptor class A repeat;MAM domain;MAM domain;MAM domain;MAM domain;Low-density lipoprotein (LDL) receptor class A repeat;MAM domain;MAM domain;MAM domain;MAM domain;MAM domain;MAM domain;MAM domain;MAM domain;MAM domain;MAM domain;Low-den…	neuron migration;binding;pattern specification process;brain development;endomembrane system;membrane;spinal cord motor neuron differentiation;spinal cord association neuron differentiation;cytoplasmic vesicle;negative regulation of synapse assembly;cell periphery;glutamatergic synapse;GABA-ergic synapse;regulation of synaptic membrane adhesion;regulation of presynapse assembly
BGLB001114	LG20_random_Scaffold364	PCG	Low-density lipoprotein (LDL) receptor class A repeat;Low-density lipoprotein (LDL) receptor class A repeat;MAM domain;MAM domain;Low-density lipoprotein (LDL) receptor class A repeat;MAM domain;Low-density lipoprotein (LDL) receptor class A repeat;MAM domain;Low-density lipoprotein (LDL) receptor class A repeat;Low-density lipoprotein (LDL) receptor class A repeat;MAM domain;MAM domain;MAM domai…	neuron migration;pattern specification process;brain development;endomembrane system;membrane;spinal cord motor neuron differentiation;spinal cord association neuron differentiation;cytoplasmic vesicle;negative regulation of synapse assembly;glutamatergic synapse;GABA-ergic synapse;regulation of synaptic membrane adhesion;regulation of presynapse assembly
BGLB001121	LG20_random_Scaffold364	PCG	SH3 domain;SH3 domain;SH3 domain;SH3 domain;SH3-like domain superfamily;AH/BAR domain superfamily;FCH domain;FCH domain;F-BAR domain;AH/BAR domain superfamily	mitotic cytokinesis;columnar/cuboidal epithelial cell development;transporter activity;early endosome;cytosol;caveola;cell-cell junction;spindle assembly involved in male meiosis;male meiosis cytokinesis;signal transduction;neurotransmitter secretion;cytoskeletal protein binding;nuclear speck;calcium channel inhibitor activity;extrinsic component of membrane;actin cytoskeleton organization;COPI-c…
BGLB001155	LG20i_random_Scaffold824	PCG	Adenylate kinase/UMP-CMP kinase;AAA+ ATPase domain;AAA+ ATPase domain;AAA+ ATPase domain;AAA+ ATPase domain;AAA+ ATPase domain;AAA+ ATPase domain;Adenylate kinase/UMP-CMP kinase;Adenylate kinase/UMP-CMP kinase;Adenylate kinase/UMP-CMP kinase;Adenylate kinase/UMP-CMP kinase;Adenylate kinase/UMP-CMP kinase;Adenylate kinase/UMP-CMP kinase;Adenylate kinase/UMP-CMP kinase;Adenylate kinase/UMP-CMP kina…	magnesium ion binding;outer dense fiber;adenylate kinase activity;cytidylate kinase activity;nucleoside diphosphate kinase activity;ATP binding;nucleus;cytosol;nucleoside diphosphate phosphorylation;ADP biosynthetic process;dADP biosynthetic process;'de novo' pyrimidine nucleobase biosynthetic process;UDP biosynthetic process;muscle organ development;nucleoside triphosphate biosynthetic process;p…
BGLB001172	LG21_random_Scaffold123	PCG	;Kelch repeat type 1;BTB/POZ domain;BTB/Kelch-associated;BTB/Kelch-associated;Kelch repeat type 1;BTB/POZ domain;BTB/POZ domain;BTB/POZ domain;Kelch-type beta propeller;SKP1/BTB/POZ domain superfamily	cell morphogenesis;ubiquitin-protein transferase activity;trans-Golgi network;cytosol;Golgi to endosome transport;activation of cysteine-type endopeptidase activity involved in apoptotic process;sperm individualization;male gonad development;fertilization;PML body;type II interferon binding;positive regulation of cellular metabolic process;Cul3-RING ubiquitin ligase complex;cellular component mor…
BGLB001183	LG21_random_Scaffold123	PCG	Pericentrin/AKAP-450 centrosomal targeting domain;Pericentrin/AKAP-450 centrosomal targeting domain	MAPK cascade;pericentriolar material;urogenital system development;in utero embryonic development;neuron migration;kidney development;vasculature development;guanyl-nucleotide exchange factor activity;signaling receptor binding;structural molecule activity;extracellular region;Golgi stack;cis-Golgi network;centriole;cytosol;microtubule nucleation;mitotic spindle organization;centrosome cycle;nega…
BGLB001190	LG21_random_Scaffold195	PCG	Tricarboxylate/iron carrier	protein binding;mitochondrial outer membrane;one-carbon metabolic process;xenobiotic transmembrane transport;monoatomic anion transmembrane transporter activity;response to xenobiotic stimulus;citrate transmembrane transporter activity;L-alanine transmembrane transporter activity;L-serine transmembrane transporter activity;inorganic molecular entity transmembrane transporter activity;citrate tran…
BGLB001202	LG21_random_Scaffold407	PCG	Formin, FH3 domain;Formin, FH2 domain;Formin, FH2 domain;Formin, FH3 domain;Formin, FH2 domain;Formin, FH2 domain;Armadillo-type fold	actin binding;Golgi apparatus;cytoplasmic microtubule;cilium;microtubule binding;actin cytoskeleton;membrane;regulation of anatomical structure morphogenesis;regulation of actin filament polymerization;branch fusion, open tracheal system;stress fiber assembly;regulation of filopodium assembly;cilium assembly;regulation of canonical Wnt signaling pathway;Golgi ribbon formation;podocyte cell migrat…
BGLB001208	LG21_random_Scaffold408	PCG	PB1 domain;PB1 domain;PB1 domain;PB1 domain	vacuole;response to stress;inclusion body;macroautophagy;protein kinase binding;regulation of cellular metabolic process;regulation of protein modification process;positive regulation of cellular process
BGLB001214	LG21_random_Scaffold454	PCG	La-type HTH domain;Protein of unknown function DM15;La-type HTH domain;La-type HTH domain;La-type HTH domain;Winged helix DNA-binding domain superfamily	mitochondrion inheritance;RNA 7-methylguanosine cap binding;P-body;mRNA 3'-UTR binding;nucleus;mitochondrion;cytosol;spindle assembly involved in male meiosis;eukaryotic initiation factor 4E binding;poly(U) RNA binding;cell population proliferation;translation activator activity;response to salicylic acid;response to jasmonic acid;leaf senescence;heat acclimation;cytoplasmic stress granule;positi…
BGLB001229	LG22_random_Scaffold1055	PCG	Ribosomal protein L17;Ribosomal protein L17 superfamily	mitochondrial genome maintenance;structural constituent of ribosome;mitochondrial inner membrane;mitochondrial large ribosomal subunit;protein domain specific binding;mitochondrial translational elongation;mitochondrial translational termination
BGLB001251	LG22_random_Scaffold62	PCG	Nuclear pore complex protein Nup98-Nup96-like, autopeptidase S59 domain;Nuclear pore complex protein NUP96, C-terminal domain;Nuclear pore complex protein Nup98-Nup96-like, autopeptidase S59 domain;Nuclear pore complex protein Nup98-Nup96-like, autopeptidase S59 domain superfamily	kinetochore;chromatin;post-transcriptional tethering of RNA polymerase II gene DNA at nuclear periphery;positive regulation of defense response to virus by host;regulation of immune effector process;transcription coactivator activity;mRNA binding;transporter activity;protein binding;polytene chromosome puff;polytene chromosome band;cytosol;DNA replication;chromatin organization;mRNA export from n…
BGLB001276	LG24_random_Scaffold115	PCG	AAA+ ATPase domain;Peptidase M41;Peptidase, FtsH;AAA ATPase, AAA+ lid domain;ATPase, AAA-type, core;Peptidase, FtsH;Peptidase, FtsH;Peptidase M41-like;P-loop containing nucleoside triphosphate hydrolase	ATP-dependent peptidase activity;protein binding;m-AAA complex;metallopeptidase activity;chloroplast thylakoid;ATP hydrolysis activity;protein import into mitochondrial matrix;protein catabolic process;mitochondrial protein processing;protein import into mitochondrial intermembrane space;metal ion binding;protein-containing complex assembly
BGLB001284	LG24_random_Scaffold159	PCG	;NIDO domain;EGF-like calcium-binding domain;Laminin-type EGF domain;EGF-like domain;von Willebrand factor, type D domain;Complement Clr-like EGF domain;EGF-like calcium-binding domain;NIDO domain;EGF-like domain;EGF-like domain;EGF-like domain;EGF-like domain;EGF-like domain;EGF-like domain;von Willebrand factor, type D domain;EGF-like domain;AMOP domain;EGF-like domain;NIDO domain;NIDO domain;N…	protein binding;collagen binding;extracellular region;cytoplasm;intermediate filament;plasma membrane;endocytosis;response to stress;cell-matrix adhesion;signal transduction;anatomical structure morphogenesis;cellular component organization;intermediate filament binding;hemidesmosome;extracellular matrix;apoptotic cell clearance;synapse;regulation of cell differentiation;cell development;animal o…
BGLB001285	LG24_random_Scaffold159	PCG	;EGF-like calcium-binding domain;Laminin-type EGF domain;von Willebrand factor, type D domain;EGF-like domain;Complement Clr-like EGF domain;EGF-like calcium-binding domain;EGF-like domain;EGF-like domain;EGF-like domain;EGF-like domain;EGF-like domain;EGF-like domain;EGF-like domain;EGF-like domain;EGF-like domain;EGF-like domain;EGF-like domain;von Willebrand factor, type D domain;von Willebran…	cell fate specification;cell fate determination;compound eye morphogenesis;eye photoreceptor cell differentiation;morphogenesis of an epithelium;regionalization;heart valve morphogenesis;cardiac chamber morphogenesis;cardiac ventricle development;protein binding;regulation of transcription by RNA polymerase II;response to stress;Notch signaling pathway;axon target recognition;central nervous syst…
BGLB001304	LG24_random_Scaffold169	PCG	Zinc finger C2H2-type;Zinc finger C2H2-type;Zinc finger C2H2-type;Zinc finger C2H2-type;Zinc finger C2H2-type;Zinc finger C2H2-type;Zinc finger C2H2-type;Zinc finger C2H2 superfamily;Zinc finger C2H2 superfamily;Zinc finger C2H2 superfamily	negative regulation of transcription by RNA polymerase II;RNA polymerase II cis-regulatory region sequence-specific DNA binding;RNA polymerase II intronic transcription regulatory region sequence-specific DNA binding;DNA-binding transcription repressor activity, RNA polymerase II-specific;DNA-binding transcription activator activity, RNA polymerase II-specific;metanephros development;branching in…
BGLB001338	LG24_random_Scaffold180	PCG	Tubulin-tyrosine ligase/Tubulin polyglutamylase;Tubulin-tyrosine ligase/Tubulin polyglutamylase;ATP-grasp fold;ATP-grasp fold	binding;nucleus;cytosol;axoneme;sperm individualization;microtubule cytoskeleton;protein polyglycylation;flagellated sperm motility;axoneme assembly;sperm flagellum;cellular macromolecule metabolic process;multi-organism reproductive process;protein-glycine ligase activity, initiating;protein-glycine ligase activity, elongating;tubulin-glycine ligase activity
BGLB001338	LG24_random_Scaffold180	5UTR	Tubulin-tyrosine ligase/Tubulin polyglutamylase;Tubulin-tyrosine ligase/Tubulin polyglutamylase;ATP-grasp fold;ATP-grasp fold	binding;nucleus;cytosol;axoneme;sperm individualization;microtubule cytoskeleton;protein polyglycylation;flagellated sperm motility;axoneme assembly;sperm flagellum;cellular macromolecule metabolic process;multi-organism reproductive process;protein-glycine ligase activity, initiating;protein-glycine ligase activity, elongating;tubulin-glycine ligase activity
BGLB001350	LG24_random_Scaffold254	PCG	;EGF-like calcium-binding domain;EGF-like domain;Laminin-type EGF domain;EGF-like calcium-binding domain;EGF-like domain;EGF-like domain;EGF-like domain;EGF-like domain;Zinc finger, SWIM-type;EGF-like domain;EGF-like domain;EGF-like domain;EGF-like domain;EGF-like domain;EGF-like domain;EGF-like domain;EGF-like domain;EGF-like domain;EGF-like domain;EGF-like domain;EGF-like domain;EGF-like domain…	regionalization;protein binding;plasma membrane;signal transduction;axon target recognition;central nervous system development;heart development;cell population proliferation;embryo development;animal organ morphogenesis;regulation of gene expression;hemopoiesis;tube development;intracellular membrane-bounded organelle;negative regulation of biological process;positive regulation of cellular proc…
BGLB001629	LG28i_random_Scaffold608	3UTR	HD domain;HD domain	5'-deoxynucleotidase activity;protein binding;deoxyribonucleoside monophosphate catabolic process;sleep;metal ion binding;GMP 5'-nucleotidase activity
BGLB001664	LG29_random_Scaffold14	3UTR	Beta-1,4-galactosyltransferase;Galactosyltransferase, N-terminal;Galactosyltransferase, C-terminal;Galactosyltransferase, C-terminal;Nucleotide-diphospho-sugar transferases	Golgi trans cisterna;Golgi membrane;lactosylceramide biosynthetic process;epithelial cell development;acute inflammatory response;beta-N-acetylglucosaminylglycopeptide beta-1,4-galactosyltransferase activity;N-acetyllactosamine synthase activity;lactose synthase activity;extracellular space;nucleoplasm;cytosol;lactose biosynthetic process;galactose metabolic process;protein N-linked glycosylation…
BGLB001781	LG2_random_Scaffold1101	5UTR	SPRY domain;SPRY domain;SPRY domain;B30.2/SPRY domain;Heterogeneous nuclear ribonucleoprotein U, SPRY domain;Concanavalin A-like lectin/glucanase domain superfamily;P-loop containing nucleoside triphosphate hydrolase	nuclear chromosome;regulation of alternative mRNA splicing, via spliceosome;RNA polymerase II cis-regulatory region sequence-specific DNA binding;developmental process involved in reproduction;single-stranded DNA binding;transcription corepressor activity;double-stranded RNA binding;mRNA 3'-UTR binding;actin binding;nuclease activity;ATP binding;nucleoplasm;telomerase holoenzyme complex;centrosom…
BGLB002557	LG4_random_Scaffold285	3UTR	S-phase kinase-associated protein 1-like;SKP1 component, POZ domain;SKP1 component, POZ domain;SKP1/BTB/POZ domain superfamily	nucleotide-excision repair factor 4 complex;transcription corepressor binding;transcription elongation factor activity;ubiquitin-protein transferase activity;polytene chromosome interband;cytosol;transcription initiation at RNA polymerase II promoter;ubiquitin-dependent protein catabolic process;imaginal disc-derived wing vein specification;response to UV;positive regulation of gene expression;pr…
BGLB003035	LG68i_random_Scaffold2688	5UTR	Formin, FH3 domain;Formin, FH2 domain;Formin, GTPase-binding domain;Formin, GTPase-binding domain;Formin, FH3 domain;Formin, FH2 domain;Rho GTPase-binding/formin homology 3 (GBD/FH3) domain;Formin, FH2 domain;Armadillo-type fold;Armadillo-type fold	developmental process involved in reproduction;actin binding;nucleus;Golgi apparatus;cytoplasmic microtubule;cilium;microtubule binding;membrane;sexual reproduction;multicellular organismal process;regulation of cellular component size;stress fiber assembly;perinuclear region of cytoplasm;cilium assembly;cell periphery;regulation of mitochondrial fission;Golgi ribbon formation
BGLB003666	LGUN_random_Scaffold1	5UTR	Helicase, C-terminal;Helicase superfamily 1/2, ATP-binding domain;DNA-directed DNA polymerase, family A, palm domain;Helicase, C-terminal;DNA-directed DNA polymerase, family A, palm domain;DNA polymerase theta-like, helix-turn-helix domain;DEAD/DEAH box helicase domain;Helicase superfamily 1/2, ATP-binding domain;Helicase, C-terminal;Helicase, C-terminal;Helicase, C-terminal;Helicase, C-terminal;…	DNA synthesis involved in DNA repair;chromatin binding;damaged DNA binding;DNA-directed DNA polymerase activity;exonuclease activity;nucleoplasm;chromosome;Golgi apparatus;cytosol;base-excision repair;photomorphogenesis;meristem structural organization;regulation of gene expression;somatic hypermutation of immunoglobulin genes;ATP hydrolysis activity;single-stranded DNA helicase activity;replicat…
BGLB004098	LGUN_random_Scaffold10812	5UTR	EGF-like domain;Laminin-type EGF domain;Growth factor receptor cysteine-rich domain superfamily	morphogenesis of an epithelium;regionalization;signaling receptor binding;extracellular space;plasma membrane;phagocytosis, engulfment;cell adhesion;signal transduction;salivary gland morphogenesis;cell migration;cytoplasmic vesicle;positive regulation of response to external stimulus;cell projection;laminin complex;apoptotic cell clearance;protein-containing complex binding;neuron development;po…
BGLB004705	LGUN_random_Scaffold1260	5UTR	EGF-like domain;EGF-like calcium-binding domain;EGF-like calcium-binding domain;EGF-like calcium-binding domain;EGF-like calcium-binding domain	Golgi membrane;vasculogenesis;phosphatidylserine binding;positive regulation of endothelial cell proliferation;positive regulation of cytokine-mediated signaling pathway;positive regulation of glomerular filtration;growth plate cartilage chondrocyte morphogenesis;Notch binding;calcium ion binding;extracellular space;endoplasmic reticulum membrane;Golgi lumen;plasma membrane;adherens junction;musc…
BGLB005044	LGUN_random_Scaffold1372	5UTR	Nuclear hormone receptor;Zinc finger, nuclear hormone receptor-type;Zinc finger, nuclear hormone receptor-type;Nuclear hormone receptor, ligand-binding domain;Zinc finger, nuclear hormone receptor-type;Zinc finger, nuclear hormone receptor-type;Nuclear hormone receptor, ligand-binding domain;Nuclear hormone receptor-like domain superfamily;Nuclear hormone receptor-like domain superfamily	chromatin;DNA-binding transcription factor activity;steroid binding;protein binding;cytoplasm;plasma membrane;regulation of transcription by RNA polymerase II;heart development;hormone-mediated signaling pathway;animal organ morphogenesis;positive regulation of macromolecule metabolic process;neuron differentiation;intracellular receptor signaling pathway;nuclear lumen;response to vitamin D;small…
BGLB005345	LGUN_random_Scaffold148	5UTR	0	0
BGLB005360	LGUN_random_Scaffold149	5UTR	Peptidase M3A/M3B catalytic domain;Peptidase M3A/M3B catalytic domain;Peptidase M3A/M3B catalytic domain	metalloendopeptidase activity;mitochondrial matrix;peptide metabolic process;protein processing involved in protein targeting to mitochondrion;peptide transport;cellular nitrogen compound metabolic process;cellular macromolecule metabolic process
BGLB005972	LGUN_random_Scaffold1661	5UTR	ELM2 domain;SANT/Myb domain;Zinc finger, GATA-type;Bromo adjacent homology (BAH) domain;ELM2 domain;Zinc finger, GATA-type;Bromo adjacent homology (BAH) domain;SANT/Myb domain;ELM2 domain;Bromo adjacent homology (BAH) domain;SANT domain;Zinc finger, GATA-type;Zinc finger, GATA-type;Zinc finger, GATA-type;Homeobox-like domain superfamily	negative regulation of transcription by RNA polymerase II;nuclear chromosome;chromosome, telomeric region;RNA polymerase II cis-regulatory region sequence-specific DNA binding;DNA-binding transcription factor activity, RNA polymerase II-specific;core promoter sequence-specific DNA binding;chromatin binding;transcription coactivator activity;transcription corepressor activity;histone deacetylase a…
BGLB008254	LGUN_random_Scaffold286	5UTR	Arfaptin homology (AH) domain;Islet cell autoantigen Ica1, C-terminal;Arfaptin homology (AH) domain;Islet cell autoantigen Ica1, C-terminal;Arfaptin homology (AH) domain;AH/BAR domain superfamily	Golgi membrane;acrosomal vesicle;Golgi stack;cytosol;spermatid development;protein domain specific binding;dendrite;secretory granule membrane;synaptic vesicle membrane;small GTPase binding;regulation of protein-containing complex assembly;regulation of protein homodimerization activity;multi-organism reproductive process;regulation of neurotransmitter secretion;perinuclear region of cytoplasm;re…
BGLB009741	LGUN_random_Scaffold399	5UTR	Zinc finger, RING-CH-type;Zinc finger, RING-CH-type;Zinc finger, RING-CH-type	protein polyubiquitination;antigen processing and presentation of peptide antigen via MHC class II;lysosome;endoplasmic reticulum;plasma membrane;hemopoiesis;early endosome membrane;late endosome membrane;MHC protein binding;cellular macromolecule metabolic process;innate immune response;hematopoietic or lymphoid organ development;defense response to virus;regulation of macromolecule metabolic pr…
BGLB009913	LGUN_random_Scaffold417	5UTR	cDENN domain;dDENN domain;cDENN domain;Tripartite DENN domain	guanyl-nucleotide exchange factor activity;death receptor binding;nucleus;endosome;vacuolar membrane;cytosol;plasma membrane;spermatogenesis;ventral cord development;mating;synaptic vesicle;regulation of tumor necrosis factor-mediated signaling pathway;lipid transport involved in lipid storage;positive regulation of acetylcholine secretion, neurotransmission;vesicle-mediated transport;oviposition…
BGLB010109	LGUN_random_Scaffold4363	5UTR	CRAL-TRIO lipid binding domain;Bcl2-/adenovirus E1B 19kDa-interacting protein 2;CRAL-TRIO lipid binding domain;CRAL-TRIO lipid binding domain;CRAL-TRIO lipid binding domain;CRAL-TRIO lipid binding domain superfamily	ruffle;blastocyst development;GTPase activator activity;calcium ion binding;nuclear envelope;nucleoplasm;nucleolus;Golgi apparatus;centriole;cytosol;plasma membrane;centrosome cycle;negative regulation of cell population proliferation;endosome membrane;kinesin binding;axon;dendrite;neuron projection development;small GTPase binding;spindle pole centrosome;response to nutrient levels;mitochondrial…
BGLB013132	LGUN_random_Scaffold762	5UTR	Mitochondrial substrate/solute carrier;Mitochondrial substrate/solute carrier;Mitochondrial substrate/solute carrier;Mitochondrial substrate/solute carrier;Mitochondrial carrier domain superfamily	mitochondrial inner membrane;heme biosynthetic process;manganese ion transport;mitochondrial transport;organophosphate ester transport;metallochaperone activity;transmembrane transporter activity;response to chemical;erythrocyte development;vitamin transport;monoatomic cation homeostasis;regulation of biological quality;nitrogen compound transport;inorganic ion homeostasis;glutathione import into…
BGLB014075	LGUN_random_Scaffold921	5UTR	Low-density lipoprotein (LDL) receptor class A repeat;Low-density lipoprotein (LDL) receptor class A repeat;MAM domain;Low-density lipoprotein (LDL) receptor class A repeat;MAM domain;MAM domain;Low-density lipoprotein (LDL) receptor class A repeat;Low-density lipoprotein (LDL) receptor class A repeat;MAM domain;Low-density lipoprotein (LDL) receptor class A repeat;MAM domain;MAM domain;MAM domai…	cytoplasm;brain development;endomembrane system;cell migration;spinal cord association neuron differentiation;intracellular membrane-bounded organelle;negative regulation of synapse assembly;GABA-ergic synapse;regulation of synaptic membrane adhesion
BGLB016283	LG20_random_Scaffold297	PCG	;P-loop containing nucleoside triphosphate hydrolase	negative regulation of transcription by RNA polymerase II;DNA-binding transcription repressor activity, RNA polymerase II-specific;cytosol;translation;protein phosphatase 1 binding;negative regulation of gene expression;nuclear speck;regulation of telomere maintenance;protein-containing complex;regulation of biological quality;negative regulation of cellular macromolecule biosynthetic process
BGLB016344	LG19i_random_Scaffold3	PCG	PTHB1, N-terminal domain;PTHB1, C-terminal domain	pericentriolar material;protein binding;cytosol;centriolar satellite;BBSome;ciliary transition zone;ciliary basal body;fat cell differentiation;ciliary membrane;cilium assembly;protein localization to cilium
BGLB016386	LGUN_random_Scaffold38	5UTR	Tumour necrosis factor domain;Tumour necrosis factor domain;Tumour necrosis factor domain;Tumour necrosis factor domain;Tumour necrosis factor-like domain superfamily	extracellular region;cytoplasm;plasma membrane;regulation of transcription by RNA polymerase II;activation of cysteine-type endopeptidase activity involved in apoptotic process;response to stress;cell-cell signaling;zinc ion binding;cell population proliferation;response to external stimulus;animal organ morphogenesis;positive regulation of cell-cell adhesion;vesicle;tumor necrosis factor recepto…
BGLB016408	LG1i_random_Scaffold7	PCG	Cadherin-like;EGF-like calcium-binding domain;EGF-like domain;Laminin G domain;Cadherin-like;Cadherin-like;Laminin G domain;EGF-like calcium-binding domain;Laminin G domain;Cadherin-like;Cadherin-like;Cadherin-like;EGF-like domain;Cadherin-like;Cadherin-like;Cadherin-like;Cadherin-like;Cadherin-like;Cadherin-like;Cadherin-like;Cadherin-like;EGF-like domain;Cadherin-like;Cadherin-like;Cadherin-lik…	cell morphogenesis involved in differentiation;establishment of imaginal disc-derived wing hair orientation;heart morphogenesis;calcium ion binding;cytoplasm;heterophilic cell-cell adhesion via plasma membrane cell adhesion molecules;cell surface receptor signaling pathway;imaginal disc pattern formation;sensory perception;negative regulation of cell population proliferation;embryo development;ne…
BGLB016446	LG11_random_Scaffold4	PCG	IQ motif, EF-hand binding site;Peptidase C2, calpain, catalytic domain;Globin;IQ motif, EF-hand binding site;Peptidase C2, calpain, catalytic domain;Peptidase C2, calpain, catalytic domain;IQ motif, EF-hand binding site;Myoglobin-like, M family globin domain;Papain-like cysteine peptidase superfamily	calcium-dependent cysteine-type endopeptidase activity;protein binding;cytoplasm;proteolysis;vesicle;sperm flagellum;intracellular membrane-bounded organelle;positive regulation of cellular process;regulation of secondary metabolite biosynthetic process
BGLB016523	LG16i_random_Scaffold158	PCG	PDZ domain;Pleckstrin homology domain;Rho GTPase-activating protein domain;Rho GTPase-activating protein domain;PDZ domain;Pleckstrin homology domain 9;Rho GTPase-activating protein domain;Pleckstrin homology domain;PDZ domain;PDZ domain;Rho GTPase activation protein;Rho GTPase activation protein;PDZ superfamily	Golgi membrane;acrosome assembly;GTPase activator activity;protein binding;cytosol;plasma membrane;Golgi organization;Rho protein signal transduction;protein localization;regulation of gastrulation;actin cytoskeleton;regulation of endocytosis;cytoplasmic vesicle membrane;positive regulation of GTPase activity;synapse;regulation of small GTPase mediated signal transduction;establishment of Golgi l…
BGLB016573	LG1i_random_Scaffold7	PCG	Armadillo-type fold;3'5'-cyclic nucleotide phosphodiesterase;GAF domain;HD/PDEase domain;GAF domain;GAF domain;3'5'-cyclic nucleotide phosphodiesterase, catalytic domain;3'5'-cyclic nucleotide phosphodiesterase, catalytic domain;HD/PDEase domain;HD/PDEase domain;HD/PDEase domain;HD/PDEase domain	negative regulation of transcription by RNA polymerase II;magnesium ion binding;response to acid chemical;heart valve development;ventricular septum development;3',5'-cyclic-AMP phosphodiesterase activity;cGMP-stimulated cyclic-nucleotide phosphodiesterase activity;calcium channel activity;nucleus;mitochondrial outer membrane;mitochondrial inner membrane;mitochondrial matrix;endoplasmic reticulum…
BGLB016602	LG17_random_Scaffold1712	PCG	Parallel beta-helix repeat;Parallel beta-helix repeat;	0
BGLB016620	LG19_random_Scaffold212	PCG	;Immunoglobulin subtype 2;Immunoglobulin subtype;Fibronectin type III;Fibronectin type III;Immunoglobulin I-set;Immunoglobulin-like domain;Fibronectin type III;Immunoglobulin-like domain;Immunoglobulin-like domain;Immunoglobulin-like domain;Immunoglobulin-like domain;Immunoglobulin-like domain;Immunoglobulin-like domain;Immunoglobulin-like domain;Fibronectin type III;Immunoglobulin-like domain;Im…	regulation of vascular permeability involved in acute inflammatory response;calmodulin-dependent protein kinase activity;myosin light chain kinase activity;calmodulin binding;nucleus;muscle myosin complex;neuromuscular synaptic transmission;mesoderm development;structural constituent of muscle;adult locomotory behavior;response to xenobiotic stimulus;response to toxic substance;response to metal …
BGLB016630	LG24_random_Scaffold261	PCG	;EGF-like calcium-binding domain;CUB domain;EGF-like domain;EGF-like calcium-binding domain;CUB domain;CUB domain;CUB domain;EGF-like domain;EGF-like domain;CUB domain;CUB domain;CUB domain;CUB domain;Spermadhesin, CUB domain superfamily;Spermadhesin, CUB domain superfamily;;EGF-like domain;CUB domain;von Willebrand factor, type D domain;NIDO domain;EGF-like calcium-binding domain;EGF-like calciu…	protein binding;collagen binding;extracellular region;intermediate filament;cell-matrix adhesion;peptidase activity;anatomical structure morphogenesis;tissue development;membrane;intermediate filament binding;hemidesmosome;extracellular matrix;system development;regulation of developmental process;hemidesmosome associated protein complex
BGLB016688	LG24_random_Scaffold17	PCG	Fibrillar collagen, C-terminal;VWFC domain;Collagen triple helix repeat;Fibrillar collagen, C-terminal;Fibrillar collagen, C-terminal;VWFC domain;VWFC domain	ossification;blood vessel development;protein binding;fibrillar collagen trimer;cytoplasm;response to stress;cell surface receptor signaling pathway;nervous system development;metabolic process;response to abiotic stimulus;tissue development;response to inorganic substance;endomembrane system;response to organic cyclic compound;cellular component assembly;extracellular matrix organization;respons…
BGLB016723	LG18_random_Scaffold1252	PCG	Ryanodine receptor;SPRY domain;EF-hand domain;MIR motif;Ryanodine Receptor TM 4-6;Ion transport domain;MIR motif;Inositol 1,4,5-trisphosphate/ryanodine receptor;Ryanodine receptor Ryr;EF-hand domain;RyR/IP3R Homology associated domain;RIH domain;SPRY domain;MIR motif;EF-hand domain;B30.2/SPRY domain;EF-hand domain;B30.2/SPRY domain;EF-hand domain;Ryanodine receptor, SPRY domain 2;Ryanodine recept…	response to hypoxia;protease binding;embryonic heart tube morphogenesis;outflow tract morphogenesis;left ventricular cardiac muscle tissue morphogenesis;cardiac muscle hypertrophy;ryanodine-sensitive calcium-release channel activity;voltage-gated calcium channel activity;calcium ion binding;detection of calcium ion;calmodulin binding;ATP binding;smooth endoplasmic reticulum;cytosol;response to nu…
BGLB016798	LG24_random_Scaffold159	PCG	AMOP domain;EGF-like calcium-binding domain;NIDO domain;EGF-like domain;Complement Clr-like EGF domain;von Willebrand factor, type D domain;EGF-like calcium-binding domain;EGF-like domain;AMOP domain;EGF-like domain;EGF-like domain;NIDO domain;EGF-like domain;EGF-like domain;von Willebrand factor, type D domain;von Willebrand factor, type D domain;von Willebrand factor, type D domain;von Willebra…	protein binding;membrane;extracellular matrix;multicellular organismal process;positive regulation of biological process;negative regulation of cellular process;regulation of response to stimulus;anatomical structure development
BGLB016805	LG4_random_Scaffold761	5UTR	Zinc finger C2H2-type;Zinc finger C2H2-type;Zinc finger C2H2-type;Zinc finger C2H2-type;Zinc finger C2H2-type;Zinc finger C2H2-type;Zinc finger C2H2 superfamily;Zinc finger C2H2 superfamily	RNA polymerase II transcription regulatory region sequence-specific DNA binding;DNA-binding transcription factor activity, RNA polymerase II-specific;protein binding;nucleoplasm;nucleolus;regulation of transcription by RNA polymerase II;germ cell development;zinc ion binding;negative regulation of DNA-templated transcription;regulation of striated muscle cell differentiation
BGLB016833	LG20_random_Scaffold204	PCG	PLAT/LH2 domain;PLAT/LH2 domain;PLAT/LH2 domain;PLAT/LH2 domain;PLAT/LH2 domain;PLAT/LH2 domain;PLAT/LH2 domain;PLAT/LH2 domain;PLAT/LH2 domain;PLAT/LH2 domain;PLAT/LH2 domain;PLAT/LH2 domain;PLAT/LH2 domain;PLAT/LH2 domain;PLAT/LH2 domain;PLAT/LH2 domain;PLAT/LH2 domain;PLAT/LH2 domain;PLAT/LH2 domain;PLAT/LH2 domain;PLAT/LH2 domain;PLAT/LH2 domain;PLAT/LH2 domain;PLAT/LH2 domain superfamily;PLA…	cartilage condensation;liver development;embryonic placenta development;polycystin complex;catalytic activity;transmembrane signaling receptor activity;calcium channel activity;protein binding;nucleus;endoplasmic reticulum;Golgi apparatus;protein export from nucleus;receptor signaling pathway via JAK-STAT;determination of left/right symmetry;heart development;sensory perception of sound;cell surf…
BGLB016837	LG24_random_Scaffold17	PCG	Tetratricopeptide repeat;Ankyrin repeat;Ankyrin repeat;Zinc finger, RING-type;Zinc finger, RING-type;Zinc finger, RING-type;Ankyrin repeat;Ankyrin repeat;Ankyrin repeat;Ankyrin repeat;Tetratricopeptide repeat;Tetratricopeptide repeat;Ankyrin repeat;Ankyrin repeat;Ankyrin repeat;Ankyrin repeat;Tetratricopeptide-like helical domain superfamily;Tetratricopeptide-like helical domain superfamily;Ankyr…	nucleotide binding;urogenital system development;in utero embryonic development;columnar/cuboidal epithelial cell development;immune system process;regulation of response to biotic stimulus;protein kinase activity;nucleus;endosome;cytoskeleton;adherens junction;border follicle cell migration;myoblast fusion;structural constituent of muscle;visual learning;positive regulation of metabolic process;…
BGLB016837	LG24_random_Scaffold17	5UTR	Tetratricopeptide repeat;Ankyrin repeat;Ankyrin repeat;Zinc finger, RING-type;Zinc finger, RING-type;Zinc finger, RING-type;Ankyrin repeat;Ankyrin repeat;Ankyrin repeat;Ankyrin repeat;Tetratricopeptide repeat;Tetratricopeptide repeat;Ankyrin repeat;Ankyrin repeat;Ankyrin repeat;Ankyrin repeat;Tetratricopeptide-like helical domain superfamily;Tetratricopeptide-like helical domain superfamily;Ankyr…	nucleotide binding;urogenital system development;in utero embryonic development;columnar/cuboidal epithelial cell development;immune system process;regulation of response to biotic stimulus;protein kinase activity;nucleus;endosome;cytoskeleton;adherens junction;border follicle cell migration;myoblast fusion;structural constituent of muscle;visual learning;positive regulation of metabolic process;…
BGLB016915	LG17_random_Scaffold438	PCG	EGF-like domain;Reeler domain;EGF-like domain;Sialidase superfamily;Sialidase superfamily;Sialidase superfamily	extracellular space;cytoplasm;axon guidance;midgut development;long-term memory;locomotory behavior;associative learning;response to mechanical stimulus;glial cell differentiation;response to lithium ion;positive regulation of phosphatidylinositol 3-kinase signaling;response to insecticide;spinal cord patterning;ventral spinal cord development;dentate gyrus development;orbitofrontal cortex develo…
BGLB016936	LG16i_random_Scaffold213	PCG	IQ motif, EF-hand binding site;Calponin homology domain;Ras GTPase-activating domain;Ras GTPase-activating domain;Calponin homology domain;RasGAP protein, C-terminal;IQ motif, EF-hand binding site;Calponin homology domain;IQ motif, EF-hand binding site;IQ motif, EF-hand binding site;IQ motif, EF-hand binding site;Ras GTPase-activating domain;IQ motif, EF-hand binding site;Calponin homology domain…	ruffle;regulation of cytokine production;MAP-kinase scaffold activity;GTPase inhibitor activity;GTPase activator activity;calcium ion binding;calmodulin binding;phosphatidylinositol-3,4,5-trisphosphate binding;nucleus;spindle pole body;cytosol;microtubule;actin filament;microvillus;focal adhesion;response to stress;epidermal growth factor receptor signaling pathway;regulation of mitotic cell cycl…
BGLB016936	LG16i_random_Scaffold213	5UTR	IQ motif, EF-hand binding site;Calponin homology domain;Ras GTPase-activating domain;Ras GTPase-activating domain;Calponin homology domain;RasGAP protein, C-terminal;IQ motif, EF-hand binding site;Calponin homology domain;IQ motif, EF-hand binding site;IQ motif, EF-hand binding site;IQ motif, EF-hand binding site;Ras GTPase-activating domain;IQ motif, EF-hand binding site;Calponin homology domain…	ruffle;regulation of cytokine production;MAP-kinase scaffold activity;GTPase inhibitor activity;GTPase activator activity;calcium ion binding;calmodulin binding;phosphatidylinositol-3,4,5-trisphosphate binding;nucleus;spindle pole body;cytosol;microtubule;actin filament;microvillus;focal adhesion;response to stress;epidermal growth factor receptor signaling pathway;regulation of mitotic cell cycl…
BGLB016951	LG17_random_Scaffold539	PCG	AAA+ ATPase domain;ABC transporter-like, ATP-binding domain;ABC transporter-like, ATP-binding domain;ABC transporter-like, ATP-binding domain;ABC transporter-like, ATP-binding domain;ABC transporter-like, ATP-binding domain;ABC transporter-like, ATP-binding domain;ABC transporter-like, ATP-binding domain;P-loop containing nucleoside triphosphate hydrolase;P-loop containing nucleoside triphosphate…	ganglioside metabolic process;peptide secretion;GTPase activity;signaling receptor binding;11-cis retinal binding;all-trans retinal binding;ATP binding;GTP binding;lysosomal membrane;late endosome;endoplasmic reticulum;Golgi apparatus;protein lipidation;neutral lipid metabolic process;phospholipid transfer to membrane;sphingomyelin metabolic process;xenobiotic transmembrane transport;phagocytosis…
BGLB016976	LG10_random_Scaffold130	PCG	;Armadillo-type fold	nuclear chromosome;chromosome, centromeric region;heterochromatin;urogenital system development;metanephros development;lens development in camera-type eye;heart morphogenesis;DNA binding;protein binding;ATP binding;nucleoplasm;polytene chromosome;cytosol;plasma membrane;DNA repair;mitotic sister chromatid cohesion;negative regulation of DNA replication;negative regulation of cell population prol…
BGLB017065	LG17_random_Scaffold1568	PCG	SH3 domain;SH3 domain;SH3 domain;SH3-like domain superfamily	cytosol;intermediate filament;NLS-bearing protein import into nucleus;endocytosis;cytoskeleton organization;COP9 signalosome;positive regulation of neuron projection development;peptide transport;myosin binding;protein import;Fc-gamma receptor signaling pathway involved in phagocytosis;positive regulation of neuron differentiation;positive regulation of neurogenesis;import into cell
BGLB017153	LG17_random_Scaffold222	PCG	Calponin homology domain;Filamin/ABP280 repeat;Filamin/ABP280 repeat-like;Calponin homology domain;Filamin/ABP280 repeat-like;Filamin/ABP280 repeat-like;Calponin homology domain;Filamin/ABP280 repeat-like;Filamin/ABP280 repeat-like;Filamin/ABP280 repeat-like;Filamin/ABP280 repeat-like;Filamin/ABP280 repeat-like;Filamin/ABP280 repeat-like;Filamin/ABP280 repeat-like;Filamin/ABP280 repeat-like;Filam…	angiogenesis;mesoderm formation;stress fiber;epithelial to mesenchymal transition;blood vessel remodeling;columnar/cuboidal epithelial cell development;platelet degranulation;heart morphogenesis;keratinocyte development;epithelial cell morphogenesis;protein kinase C binding;structural constituent of cytoskeleton;calcium ion binding;chromosome;nucleolus;trans-Golgi network;cytosol;microtubule;acti…
BGLB017154	LG13_random_Scaffold240	PCG	Ankyrin repeat;Ankyrin repeat;Ankyrin repeat;Ankyrin repeat;Ankyrin repeat;Ankyrin repeat;Ankyrin repeat;Ankyrin repeat;Ankyrin repeat;Ankyrin repeat;Ankyrin repeat;Ankyrin repeat;Ankyrin repeat;Ankyrin repeat;Ankyrin repeat;Ankyrin repeat;Ankyrin repeat;Ankyrin repeat;Ankyrin repeat;Ankyrin repeat;Ankyrin repeat;Ankyrin repeat;Ankyrin repeat;Ankyrin repeat;Ankyrin repeat;Ankyrin repeat;Ankyrin r…	nucleoplasm;cytosol;cell-cell junction;chemotaxis;cytoskeleton organization;signal transduction;regulation of macromolecule biosynthetic process;positive regulation of macromolecule metabolic process;regulation of cell communication;endomembrane system;microtubule cytoskeleton;transferase activity;enzyme binding;cell cycle process;sarcomere;actin filament-based process;regulation of cellular bios…
BGLB017248	LG19i_random_Scaffold3	PCG	Tyrosine-protein kinase, catalytic domain;Fibronectin type III;Serine-threonine/tyrosine-protein kinase, catalytic domain;Protein kinase domain;Fibronectin type III;Fibronectin type III;Fibronectin type III;Protein kinase-like domain superfamily;Protein kinase-like domain superfamily;Fibronectin type III superfamily	negative regulation of transcription by RNA polymerase II;angiogenesis;ureteric bud development;in utero embryonic development;neural crest cell migration;organ induction;epithelial to mesenchymal transition;embryonic epithelial tube formation;liver development;positive regulation of mesenchymal cell proliferation;chondrocyte differentiation;fibroblast growth factor receptor activity;early endoso…
BGLB017304	LG20_random_Scaffold364	PCG	MAM domain;MAM domain;MAM domain;MAM domain;MAM domain;MAM domain;MAM domain;MAM domain;MAM domain;MAM domain;MAM domain;MAM domain;MAM domain;MAM domain;MAM domain;MAM domain;MAM domain;MAM domain;MAM domain;MAM domain;MAM domain;MAM domain;MAM domain;MAM domain;MAM domain;MAM domain;MAM domain;MAM domain;MAM domain;MAM domain;MAM domain;MAM domain;Concanavalin A-like lectin/glucanase domain sup…	cytoplasm;brain development;endomembrane system;membrane;cell migration;spinal cord association neuron differentiation;intracellular membrane-bounded organelle;negative regulation of synapse assembly;GABA-ergic synapse;regulation of synaptic membrane adhesion
BGLB017386	LG17_random_Scaffold1171	PCG	EGF-like domain;EGF-like domain;EGF-like calcium-binding domain;Tyrosine-protein kinase ephrin type A/B receptor-like;EGF-like domain;EGF-like domain;EGF-like domain;EGF-like domain;EGF-like domain;EGF-like domain;EGF-like domain;EGF-like domain	angiogenesis;urogenital system development;establishment of planar polarity;liver development;instar larval or pupal development;heart valve morphogenesis;endocardial cushion development;cardiac ventricle morphogenesis;cardiac atrium morphogenesis;apical constriction;protein kinase C binding;regulation of transcription by RNA polymerase II;response to stress;immune response;enzyme-linked receptor…
BGLB017388	LG17_random_Scaffold1171	5UTR	;Tyrosine-protein kinase ephrin type A/B receptor-like;Pseudouridine synthase, catalytic domain superfamily;Growth factor receptor cysteine-rich domain superfamily	DNA-binding transcription factor activity, RNA polymerase II-specific;nucleic acid binding;nucleus;regulation of transcription by RNA polymerase II;pseudouridine synthase activity;negative regulation of translation;enzyme binding;tRNA pseudouridine synthesis;regulation of hematopoietic stem cell differentiation;regulation of hemopoiesis;mRNA pseudouridine synthesis;regulation of mesoderm developm…
BGLB017424	LG2_random_Scaffold66	3UTR	ADAMTS/ADAMTS-like;Thrombospondin type-1 (TSP1) repeat;ADAMTS, cysteine-rich domain 2;ADAMTS/ADAMTS-like, Spacer 1;Thrombospondin type-1 (TSP1) repeat;ADAMTS/ADAMTS-like, cysteine-rich domain 3;Peptidase M12B, ADAM/reprolysin;Peptidase M12B, propeptide;Peptidase M12B, propeptide;Peptidase M12B, ADAM/reprolysin;Thrombospondin type-1 (TSP1) repeat;Thrombospondin type-1 (TSP1) repeat;Thrombospondin …	binding;extracellular region;proteolysis;peptidase activity;catabolic process;tissue development;regulation of signal transduction;cellular component organization;extracellular matrix;tube development;membrane-bounded organelle;animal organ development;positive regulation of cellular process;negative regulation of cellular process;negative regulation of response to stimulus;regulation of developm…
BGLB017474	LG1i_random_Scaffold7	PCG	Fragile site-associated protein, C-terminal;Fragile site-associated protein, C-terminal;Fragile site-associated protein, C-terminal	regulation of cell growth;protein binding;nucleus;lipid metabolic process;phagocytosis;spermatogenesis;membrane;lipid storage;regulation of epithelial cell differentiation;endocytic recycling;multi-organism reproductive process;fat cell differentiation;synaptic vesicle endocytosis;system development;nucleus localization;adipose tissue development;regulation of biological quality;import into cell
BGLB017577	LG11_random_Scaffold1963	PCG	PDZ domain;Ras-associating (RA) domain;Dilute domain;Ras-associating (RA) domain;Dilute domain;PDZ domain;Forkhead-associated (FHA) domain;Ras-associating (RA) domain;Ras-associating (RA) domain;PDZ domain;Dilute domain;Dilute domain;Dilute domain;Forkhead-associated (FHA) domain;Afadin, cargo binding domain;Ubiquitin-like domain superfamily;Ubiquitin-like domain superfamily;PDZ superfamily;SMAD/…	establishment of mitotic spindle orientation;protein kinase C binding;endosome;cytosol;zonula adherens;septate junction;focal adhesion;cell cortex;Notch signaling pathway;Ras protein signal transduction;dorsal closure, elongation of leading edge cells;aging;protein phosphatase 1 binding;photoreceptor cell morphogenesis;positive regulation of gene expression;glial cell proliferation;regulation of …
BGLB017743	LGUN_random_Scaffold105	5UTR	Major facilitator superfamily;Major facilitator superfamily domain;Major facilitator superfamily domain;MFS transporter superfamily	protein binding;mitochondrion;anatomical structure morphogenesis;embryo development;heme transport;transmembrane transporter activity;erythrocyte differentiation;organelle membrane;system development
BGLB017904	LG20_random_Scaffold364	PCG	MAM domain;MAM domain;MAM domain;MAM domain;MAM domain;MAM domain;MAM domain;MAM domain;MAM domain;MAM domain;MAM domain;MAM domain;MAM domain;MAM domain;MAM domain;MAM domain;MAM domain;MAM domain;MAM domain;MAM domain;MAM domain;MAM domain;MAM domain;MAM domain;MAM domain;Concanavalin A-like lectin/glucanase domain superfamily;Concanavalin A-like lectin/glucanase domain superfamily;Concanavalin…	binding;brain development;endomembrane system;membrane;cell migration;protein metabolic process;spinal cord association neuron differentiation;cytoplasmic vesicle;negative regulation of synapse assembly;GABA-ergic synapse;regulation of synaptic membrane adhesion
BGLB017925	LG21_random_Scaffold4462	5UTR	Zinc finger C2H2-type;Zinc finger C2H2-type;Zinc finger C2H2-type;Zinc finger C2H2-type;Zinc finger C2H2-type;Zinc finger C2H2-type;Zinc finger C2H2-type;Zinc finger C2H2-type;Zinc finger C2H2-type;Zinc finger C2H2-type;Zinc finger C2H2-type;Zinc finger C2H2-type;Zinc finger C2H2-type;Zinc finger C2H2-type;Zinc finger C2H2-type;Zinc finger C2H2-type;Zinc finger C2H2-type;Zinc finger C2H2-type;Zin…	DNA-binding transcription factor activity, RNA polymerase II-specific;DNA binding;protein binding;nucleus;regulation of transcription by RNA polymerase II;negative regulation of DNA-templated transcription;metal ion binding
BGLB018183	LG20i_random_Scaffold745	PCG	Peptidase M16C associated;Peptidase M16, C-terminal;Peptidase M16, N-terminal;Metalloenzyme, LuxS/M16 peptidase-like;Metalloenzyme, LuxS/M16 peptidase-like;Metalloenzyme, LuxS/M16 peptidase-like;Metalloenzyme, LuxS/M16 peptidase-like	mitochondrion;proteolysis;cellular process;hydrolase activity;protein catabolic process
BGLB018435	LG78i_random_Scaffold1267	5UTR	Zinc finger, nuclear hormone receptor-type;Zinc finger, nuclear hormone receptor-type;Zinc finger, nuclear hormone receptor-type;Zinc finger, nuclear hormone receptor-type;Zinc finger, nuclear hormone receptor-type;Zinc finger, nuclear hormone receptor-type;Zinc finger, nuclear hormone receptor-type;Zinc finger, nuclear hormone receptor-type	negative regulation of transcription by RNA polymerase II;chromatin;core promoter sequence-specific DNA binding;RNA polymerase II intronic transcription regulatory region sequence-specific DNA binding;transcription coactivator binding;DNA-binding transcription activator activity, RNA polymerase II-specific;in utero embryonic development;liver development;maternal placenta development;retinoic aci…
BGLB018520	LGUN_random_Scaffold1922	5UTR	0	0
BGLB018851	LG17_random_Scaffold640	PCG	Adenosylhomocysteinase-like;S-adenosyl-L-homocysteine hydrolase, NAD binding domain;Adenosylhomocysteinase-like;S-adenosyl-L-homocysteine hydrolase, NAD binding domain;Adenosylhomocysteinase-like;Adenosylhomocysteinase-like;NAD(P)-binding domain superfamily	RNA binding;adenosylhomocysteinase activity;endoplasmic reticulum membrane;cytosol;mRNA polyadenylation;methionine metabolic process;protein export from nucleus;one-carbon metabolic process;xenobiotic metabolic process;apoptotic process;regulation of gene expression;positive regulation of sodium ion transport;peptide transport;apical plasma membrane;S-adenosylhomocysteine catabolic process;regula…
BGLB019146	LG11_random_Scaffold4	PCG	0	protein binding;nucleoplasm;centriole;spindle;cytosol;axonemal microtubule;centriolar satellite;cellular localization;ciliary basal body-plasma membrane docking
BGLB019611	LG21_random_Scaffold123	PCG	JMY/WHAMM, middle domain	transcription coactivator activity;nucleoplasm;regulation of transcription by RNA polymerase II;cytoskeletal protein binding;cell cycle process;positive regulation of actin filament polymerization;cell leading edge;cytoplasmic vesicle;Arp2/3 complex-mediated actin nucleation;locomotion;positive regulation of apoptotic process;regulation of DNA-templated transcription in response to stress;negativ…
BGLB019658	LGUN_random_Scaffold787	5UTR	0	0
BGLB019849	LG11_random_Scaffold4	PCG	Centrosomal protein of 126kDa	centrosome;mitotic spindle organization;midbody;cytoplasmic microtubule organization;cilium assembly;ciliary base
BGLB020045	LG20_random_Scaffold345	PCG	Schlafen group 3-like, DNA/RNA helicase domain;Schlafen, AlbA_2 domain;P-loop containing nucleoside triphosphate hydrolase	tRNA binding;immune effector process;RNA endonuclease activity;nucleoplasm;cytosol;mRNA catabolic process;cellular response to DNA damage stimulus;zinc ion binding;positive regulation of cell death;rRNA catabolic process;tRNA catabolic process;aggresome;ATP hydrolysis activity;platelet maturation;ribosome binding;replication fork arrest;defense response to virus;cellular response to magnesium ion…
BGLB020690	LG14_random_Scaffold93	PCG	Zinc finger, ZZ-type;PB1 domain;Zinc finger, ZZ-type;PB1 domain;Zinc finger, ZZ-type;Zinc finger, ZZ-type;Zinc finger, ZZ-type;Zinc finger, ZZ-type;Zinc finger, ZZ-type;Ubiquitin-associated domain;Ubiquitin-associated domain;UBA-like superfamily	binding;autophagosome;sperm mitochondrion organization;nematode male tail tip morphogenesis;selective autophagy
BGLB020718	LG17_random_Scaffold241	PCG	Cell cycle regulator Mat89Bb	columnar/cuboidal epithelial cell development;protein binding;cytoplasm;mitotic spindle organization;spermatogenesis;chorion-containing eggshell formation;regulation of mitotic cell cycle;RNA polymerase II, holoenzyme;nuclear body;flagellated sperm motility;integrator complex;regulation of transcription elongation by RNA polymerase II;snRNA 3'-end processing;locomotion;regulatory ncRNA 3'-end pro…
BGLB020746	LGUN_random_Scaffold2811	5UTR	0	0
BGLB020969	LGUN_random_Scaffold294	5UTR	Folliculin-interacting protein family;Folliculin-interacting protein, C-terminal domain;Folliculin-interacting protein, middle domain;Folliculin-interacting protein, N-terminal domain;Tripartite DENN domain, FNIP1/2-type	negative regulation of transcription by RNA polymerase II;immature B cell differentiation;positive regulation of B cell apoptotic process;enzyme inhibitor activity;guanyl-nucleotide exchange factor activity;lysosomal membrane;cytosol;mitochondrion organization;negative regulation of cell population proliferation;intrinsic apoptotic signaling pathway in response to DNA damage;cellular response to …
BGLB021239	LG24_random_Scaffold332	PCG	TAP46-like protein	negative regulation of transcription by RNA polymerase II;protein phosphatase type 2A complex;negative regulation of protein phosphorylation;protein phosphatase inhibitor activity;cytosol;microtubule;mitotic spindle organization;wing disc morphogenesis;positive regulation of gene expression;negative regulation of gene expression;protein domain specific binding;mitogen-activated protein kinase kin…
BGLB021444	LG29_random_Scaffold106	3UTR	Synaptotagmin-like mitochondrial-lipid-binding domain	0
BGLB021772	LG11_random_Scaffold310	PCG	Chitinase II;Glycoside hydrolase family 18, catalytic domain;Glycoside hydrolase family 18, catalytic domain;Glycoside hydrolase superfamily	chitinase activity;extracellular region;chitin catabolic process;chitin binding;positive regulation of macromolecule metabolic process;endomembrane system;ecdysis, chitin-based cuticle;cytoplasmic vesicle;response to cytokine;chitin-based cuticle development;wound healing;xenobiotic catabolic process;positive regulation of cellular process;positive regulation of multicellular organismal process
BGLB021882	LG11_random_Scaffold4	PCG	P-loop containing nucleoside triphosphate hydrolase	RNA binding;RNA helicase activity;nucleus;cytoplasm;DNA replication, synthesis of RNA primer;RNA processing;ATP hydrolysis activity;single-stranded DNA helicase activity;DNA duplex unwinding;cellular macromolecule biosynthetic process;site of double-strand break;5'-3' DNA helicase activity;regulation of DNA double-strand break processing;negative regulation of double-strand break repair via homol…
BGLB022149	LGUN_random_Scaffold342	5UTR	Major facilitator superfamily;Major facilitator superfamily;MFS transporter superfamily	cytoplasm;monocarboxylic acid transmembrane transporter activity;aromatic amino acid transmembrane transporter activity;secondary active transmembrane transporter activity;monocarboxylic acid transport;intracellular membrane-bounded organelle;synapse;nitrogen compound transport;plasma membrane region;salt transmembrane transporter activity;carboxylic acid transmembrane transport
BGLB022156	LG27_random_Scaffold71	3UTR	Protein LIN52	protein binding;nucleoplasm;regulation of DNA-templated transcription;regulation of cell cycle;DRM complex
BGLB022243	LG19i_random_Scaffold3	PCG	Ubiquitin-associated domain;Ubiquitin-associated domain;NEDD8 ultimate buster 1, ubiquitin-like domain;Ubiquitin-associated domain;Ubiquitin-associated domain;Ubiquitin-associated domain;Ubiquitin-like domain;Ubiquitin-like domain;Deubiquitinating enzyme 14, UBA domain;Deubiquitinating enzyme 14, UBA domain;UBA-like superfamily;UBA-like superfamily;Ubiquitin-like domain superfamily;UBA-like super…	nucleolus;cytosol;protein ubiquitination;positive regulation of proteasomal ubiquitin-dependent protein catabolic process;response to type II interferon;response to tumor necrosis factor;post-translational protein modification
BGLB022562	LG17_random_Scaffold37	3UTR	TDU repeat	protein binding;nucleus;negative regulation of hippo signaling;positive regulation of protein catabolic process;negative regulation of DNA-templated transcription;negative regulation of cardiac muscle cell proliferation
BGLB022649	LGUN_random_Scaffold177	5UTR	0	0
BGLB022735	LG16i_random_Scaffold158	PCG	0	0
BGLB022835	LG20_random_Scaffold204	PCG	Batten's disease protein Cln3;Batten's disease protein Cln3;MFS transporter superfamily	mitotic cytokinesis;contractile vacuole;system process;protein binding;lysosome;early endosome;endoplasmic reticulum;plasma membrane;phosphate-containing compound metabolic process;pinocytosis;hypotonic response;hyperosmotic response;negative regulation of cell population proliferation;intracellular water homeostasis;endosome membrane;regulation of gene expression;macroautophagy;endocytic vesicle…
BGLB022901	LG22_random_Scaffold1055	5UTR	0	0
BGLB022963	LGUN_random_Scaffold2339	5UTR	Ubiquitin-specific peptidase-like, SUMO isopeptidase	cell population proliferation;Cajal body;protein desumoylation;deSUMOylase activity;Cajal body organization;SUMO binding;cellular macromolecule metabolic process
BGLB023213	LGUN_random_Scaffold1505	5UTR	Low-density lipoprotein (LDL) receptor class A repeat;Low-density lipoprotein (LDL) receptor class A repeat;Low-density lipoprotein (LDL) receptor class A repeat;Low-density lipoprotein (LDL) receptor class A repeat;Low-density lipoprotein (LDL) receptor class A repeat;Low-density lipoprotein (LDL) receptor class A repeat;Low-density lipoprotein (LDL) receptor class A repeat;Low-density lipoprote…	in utero embryonic development;kidney development;hair follicle development;heart looping;protease binding;positive regulation of mesenchymal cell proliferation;osteoblast development;astrocyte activation involved in immune response;regulation of systemic arterial blood pressure by atrial natriuretic peptide;serine-type endopeptidase activity;low-density lipoprotein particle receptor activity;fri…
BGLB023293	LG17_random_Scaffold327	PCG	FYVE zinc finger;FYVE zinc finger;Zinc finger, FYVE-related;Zinc finger, FYVE-related;Zinc finger, FYVE/PHD-type	ruffle;guanyl-nucleotide exchange factor activity;1-phosphatidylinositol binding;phosphatidylinositol-3,4,5-trisphosphate binding;Golgi apparatus;cytosol;plasma membrane;protein targeting to lysosome;transforming growth factor beta receptor signaling pathway;G protein-coupled receptor signaling pathway;regulation of cell shape;animal organ morphogenesis;vesicle organization;endosomal transport;pr…
BGLB023299	LG20_random_Scaffold297	PCG	WD40 repeat;Beta-propeller repeat TECPR;Beta-propeller repeat TECPR;Beta-propeller repeat TECPR;Cytochrome cd1-nitrite reductase-like, haem d1 domain superfamily;WD40-repeat-containing domain superfamily	binding;vacuole;autophagy;organelle organization;membrane;intracellular transport;developmental pigmentation;biological regulation
BGLB023530	LGUN_random_Scaffold1073	5UTR	Ras guanine-nucleotide exchange factors catalytic domain;Pleckstrin homology domain;Ras guanine-nucleotide exchange factors catalytic domain;Ras guanine-nucleotide exchange factors catalytic domain;Pleckstrin homology domain;Pleckstrin homology domain;Ras guanine-nucleotide exchange factors catalytic domain;Ras guanine-nucleotide exchange factors catalytic domain;Ras guanine nucleotide exchange f…	response to amphetamine;guanyl-nucleotide exchange factor activity;endoplasmic reticulum;cytosol;enzyme activator activity;positive regulation of macromolecule metabolic process;basolateral plasma membrane;apicolateral plasma membrane;protein kinase regulator activity;growth cone;sorocarp development;receptor tyrosine kinase binding;neuron projection development;small GTPase binding;positive regu…
BGLB023701	LG11_random_Scaffold634	PCG	EF-hand domain;DJBP, EF-hand domain;EF-hand domain;EF-hand domain;EF-hand domain;EF-hand domain;EF-hand domain;EF-hand domain;EF-hand domain;EF-hand domain;EF-hand domain;EF-hand domain;EF-hand domain;EF-hand domain;EF-hand domain;EF-hand domain;EF-hand domain pair;EF-hand domain pair;EF-hand domain pair;EF-hand domain pair;EF-hand domain pair;EF-hand domain pair;EF-hand domain pair	calcium ion binding;nucleoplasm
BGLB024070	LGUN_random_Scaffold544952	5UTR	Laminin, N-terminal;Laminin, N-terminal;Laminin, N-terminal	immune system process;extracellular matrix structural constituent;protein binding;basement membrane;nucleoplasm;cytosol;chromatin organization;substrate-dependent cell migration, cell extension;nuclear migration;salivary gland morphogenesis;midgut development;skeletal muscle tissue development;sex differentiation;optokinetic behavior;synaptic target recognition;astrocyte development;actin cytoske…
BGLB024160	LGUN_random_Scaffold537	5UTR	Integrin beta subunit;Integrin beta subunit, VWA domain;Integrin beta subunit, VWA domain;Integrin beta, epidermal growth factor-like domain 1;Integrin beta, epidermal growth factor-like domain 1;Integrin domain superfamily;von Willebrand factor A-like domain superfamily;von Willebrand factor A-like domain superfamily	amyloid-beta binding;complement component C3b binding;fibronectin binding;columnar/cuboidal epithelial cell development;pericardium morphogenesis;endosome;adherens junction;focal adhesion;muscle tendon junction;phagocytosis, engulfment;substrate-dependent cell migration, cell extension;response to stress;heterophilic cell-cell adhesion via plasma membrane cell adhesion molecules;calcium-independe…
BGLB024285	LG19i_random_Scaffold3	PCG	RGS domain;Phox-associated domain;Phox-associated domain;RGS domain;Phox-associated domain;RGS domain;RGS domain superfamily	lysosome;early endosome;late endosome;intracellular protein transport;autophagy;peptide transport;cellular component organization;cytoplasmic vesicle membrane;phosphatidylinositol-3-phosphate binding;anion binding;positive regulation of GTPase activity;animal organ development;system development;bounding membrane of organelle
BGLB024447	LG17_random_Scaffold1123	PCG	Zinc finger C2H2-type;Zinc finger C2H2-type	DNA-binding transcription factor activity, RNA polymerase II-specific;DNA binding;nucleus;zinc ion binding;positive regulation of gene expression;DNA integration;positive regulation of transcription by RNA polymerase II;chromosome organization;regulation of cellular macromolecule biosynthetic process
BGLB024901	LGUN_random_Scaffold6166	5UTR	0	0
BGLB024979	LGUN_random_Scaffold6794	5UTR	PQ-loop repeat	lysosomal membrane;xenobiotic transmembrane transport;monoatomic cation transmembrane transporter activity;monoatomic anion transmembrane transporter activity;response to xenobiotic stimulus;L-lysine transmembrane transporter activity;inorganic molecular entity transmembrane transporter activity;lysine transport;xenobiotic transmembrane transporter activity;monoatomic anion homeostasis;L-arginine…
BGLB025489	LG21_random_Scaffold123	PCG	RNA recognition motif domain;RNA recognition motif domain;RNA recognition motif domain;RNA recognition motif domain;RNA recognition motif domain;RNA-binding domain superfamily;RNA-binding domain superfamily;RNA-binding domain superfamily;	negative regulation of transcription by RNA polymerase II;alternative mRNA splicing, via spliceosome;telomere maintenance;RNA polymerase II cis-regulatory region sequence-specific DNA binding;DNA-binding transcription repressor activity, RNA polymerase II-specific;chromatin binding;mRNA binding;cell surface;cytoplasmic stress granule;myotube differentiation;nuclear matrix;poly(A)+ mRNA export fro…
BGLB025716	LG1i_random_Scaffold9396	PCG	Peptidase C19, ubiquitin carboxyl-terminal hydrolase;Ubiquitin specific protease domain;Papain-like cysteine peptidase superfamily	cysteine-type deubiquitinase activity;protein binding;cytoplasm;positive regulation of signal transduction;protein deubiquitination;negative regulation of cellular catabolic process;multicellular organismal process;negative regulation of protein catabolic process;negative regulation of apoptotic process;intracellular membrane-bounded organelle;cellular macromolecule metabolic process;negative reg…
BGLB025720	LG78i_random_Scaffold227	5UTR	0	0
BGLB025775	LG10_random_Scaffold130	PCG	0	0
BGLB026079	LGUN_random_Scaffold580	5UTR	0	0
BGLB026400	LG24_random_Scaffold180	PCG	Ceramide kinase, C-terminal domain;Diacylglycerol kinase, catalytic domain;Diacylglycerol kinase, catalytic domain;NAD kinase/diacylglycerol kinase-like domain superfamily	magnesium ion binding;ceramide kinase activity;protein binding;nucleus;vacuole;plasma membrane;ceramide metabolic process;glycosphingolipid metabolic process;pole cell migration;phototransduction;lipid biosynthetic process;response to endogenous stimulus;response to organic substance;positive regulation of macromolecule metabolic process;regulation of cell communication;endomembrane system;regula…
BGLB026446	LG15i_random_Scaffold857	PCG	RUN domain;SH3 domain;RUN domain;SH3-like domain superfamily	cytosol;protein phosphatase 1 binding;small GTPase binding;cytoplasmic vesicle
BGLB026566	LGUN_random_Scaffold5355	5UTR	0	0
BGLB026604	LG17_random_Scaffold37	PCG	0	Golgi apparatus;centriole;cytosol;identical protein binding;vesicle docking;establishment of centrosome localization;protein localization to centrosome;ciliary transition fiber;ciliary basal body-plasma membrane docking
BGLB027368	LG2_random_Scaffold66	5UTR	0	0
BGLB027418	LGUN_random_Scaffold10189	5UTR	0	0
BGLB027566	LGUN_random_Scaffold7168	5UTR	H-type lectin domain;H-type lectin domain superfamily	0
BGLB027653	LG17_random_Scaffold460	PCG	Peptidase M76, ATP23	DNA-dependent protein kinase activity;protein binding;mitochondrial inner membrane;cytosol;plasma membrane;DNA-dependent protein kinase-DNA ligase 4 complex;double-strand break repair via nonhomologous end joining;protein phosphorylation;proteolysis;peptidase activity;cell junction
BGLB027740	LG24_random_Scaffold17	PCG	EGF-like domain;Laminin G domain;Coagulation factor 5/8 C-terminal domain;EGF-like domain;Coagulation factor 5/8 C-terminal domain;Laminin G domain;Laminin G domain;Laminin G domain;EGF-like domain;Laminin G domain;Laminin G domain;EGF-like domain;Coagulation factor 5/8 C-terminal domain;Coagulation factor 5/8 C-terminal domain;Laminin G domain;Laminin G domain;Laminin G domain;Laminin G domain;L…	protease binding;protein localization to paranode region of axon;heart process;early endosome;Golgi apparatus;pleated septate junction;cytoskeleton organization;establishment or maintenance of cell polarity;dorsal closure;synaptic target recognition;voltage-gated potassium channel complex;positive regulation of signal transduction;cell surface;synaptic vesicle targeting;synaptic vesicle docking;S…
BGLB027980	LG34i_random_Scaffold5	5UTR	Galactose-binding-like domain superfamily	0
BGLB028016	LG15i_random_Scaffold1250	PCG	0	0
BGLB028111	LG17_random_Scaffold14434	PCG	Tyrosine-specific protein phosphatase, PTPase domain;Tyrosine-specific protein phosphatase, PTPase domain;Protein-tyrosine phosphatase, catalytic;Tyrosine-specific protein phosphatase, PTPase domain;Tyrosine-specific protein phosphatases domain;Tyrosine-specific protein phosphatase, PTPase domain;Protein-tyrosine phosphatase-like	photoreceptor outer segment;positive regulation of protein phosphorylation;negative regulation of endothelial cell proliferation;podosome;positive regulation of defense response to virus by host;hematopoietic progenitor cell differentiation;monocyte chemotaxis;regulation of leukocyte migration;negative regulation of peptide secretion;positive regulation of peptide secretion;regulation of glomerul…
BGLB028204	LG24_random_Scaffold406	PCG	Chitin binding domain;Chitin binding domain;Chitin binding domain;Chitin binding domain;Chitin binding domain superfamily;Chitin binding domain superfamily;Chitin binding domain superfamily	0
BGLB028232	LG13_random_Scaffold240	PCG	Phosphatidylinositol 3-/4-kinase, catalytic domain;FATC domain;UME domain;PIK-related kinase, FAT;FATC domain;Phosphatidylinositol 3-/4-kinase, catalytic domain;UME domain;PIK-related kinase;FATC domain;Phosphatidylinositol 3-/4-kinase, catalytic domain;Phosphatidylinositol 3-/4-kinase, catalytic domain;Tetratricopeptide-like helical domain superfamily;Protein kinase-like domain superfamily;Armad…	meiotic DNA double-strand break processing;chromosome, telomeric region;condensed nuclear chromosome;male germ cell nucleus;embryonic development via the syncytial blastoderm;XY body;immune system process;protein serine/threonine kinase activity;Golgi apparatus;cytoskeleton;regulation of mitotic nuclear division;reciprocal meiotic recombination;regulation of syncytial blastoderm mitotic cell cycl…
BGLB028296	LG20_random_Scaffold1063	PCG	YTH domain;RNA repair pathway DNA polymerase beta	0
BGLB028377	LG11_random_Scaffold605	PCG	;Cation-independent mannose-6-phosphate receptor repeat;MRH domain;MRH domain;MRH domain;MRH domain;MRH domain;MRH domain;MRH domain;MRH domain;MRH domain;MRH domain;MRH domain;MRH domain;MRH domain;MRH domain;Mannose-6-phosphate receptor binding domain superfamily;Mannose-6-phosphate receptor binding domain superfamily;Mannose-6-phosphate receptor binding domain superfamily;Mannose-6-phosphate r…	Golgi membrane;response to acid chemical;liver development;G-protein alpha-subunit binding;retinoic acid binding;G protein-coupled receptor activity;insulin-like growth factor receptor activity;mannose binding;extracellular space;nuclear envelope lumen;lysosomal membrane;early endosome;late endosome;plasma membrane;post-Golgi vesicle-mediated transport;receptor-mediated endocytosis;lysosomal tran…
BGLB028630	LGUN_random_Scaffold1722	5UTR	SPEC3/Stum	cellular anatomical entity
BGLB028638	LG24_random_Scaffold180	PCG	Ninjurin	plasma membrane;neuron cell-cell adhesion;nervous system development
BGLB028835	LGUN_random_Scaffold7431	5UTR	Galectin, carbohydrate recognition domain;Galectin, carbohydrate recognition domain;Concanavalin A-like lectin/glucanase domain superfamily	0
BGLB028870	LG17_random_Scaffold578	PCG	Chitin binding domain;NodB homology domain;Chitin binding domain;Chitin binding domain superfamily;Glycoside hydrolase/deacetylase, beta/alpha-barrel	chitinase activity;extracellular region;carbohydrate metabolic process;chitin catabolic process;chitin binding;hydrolase activity, acting on carbon-nitrogen (but not peptide) bonds;xenobiotic catabolic process;metal ion binding
BGLB028995	LG15i_random_Scaffold857	PCG	Immunoglobulin subtype 2;Immunoglobulin subtype;Immunoglobulin I-set;Immunoglobulin-like domain;Immunoglobulin-like domain;Immunoglobulin-like domain superfamily;Immunoglobulin-like domain superfamily;Immunoglobulin-like domain superfamily	positive regulation of protein phosphorylation;heart morphogenesis;muscle system process;protein kinase activity;type 1 fibroblast growth factor receptor binding;extracellular region;cell-cell junction;homophilic cell adhesion via plasma membrane adhesion molecules;positive regulation of cytosolic calcium ion concentration;axon guidance;brain development;open tracheal system development;cytoskele…
BGLB029071	LG24_random_Scaffold169	PCG	Steroidogenic acute regulatory protein-like;START domain;START domain;MENTAL domain;START domain;MENTAL domain;MENTAL domain	mitochondrion;cytosol;progesterone biosynthetic process;xenobiotic metabolic process;mitochondrial transport;cholesterol metabolic process;cholesterol binding;cholesterol transport;late endosome membrane;protein homodimerization activity;organelle membrane contact site;regulation of biological process;intracellular organelle lumen;cellular response to organic substance;vesicle tethering to endopl…
BGLB029430	LGUN_random_Scaffold7158	5UTR	Spindle assembly checkpoint component Mad1;Spindle assembly checkpoint component Mad1	kinetochore;spindle pole;nuclear envelope;nucleoplasm;centrosome;cytosol;protein-containing complex;negative regulation of T cell proliferation;identical protein binding;kinetochore binding;protein-containing complex binding;thymus development;attachment of mitotic spindle microtubules to kinetochore;regulation of cellular localization;mitotic spindle;positive regulation of cell cycle process;reg…
BGLB029681	LGUN_random_Scaffold553	5UTR	G protein-coupled receptor, rhodopsin-like;G protein-coupled receptor, rhodopsin-like;GPCR, rhodopsin-like, 7TM;GPCR, rhodopsin-like, 7TM;GPCR, rhodopsin-like, 7TM	cellular process;regulation of biological process;response to stimulus
BGLB029993	LGUN_random_Scaffold3816	5UTR	0	0
BGLB030444	LG21_random_Scaffold123	PCG	Integrin alpha chain;Integrin alpha beta-propellor;FG-GAP repeat;Integrin alpha-2;Integrin alpha beta-propellor;Integrin alpha beta-propellor;Integrin alpha beta-propellor;Integrin alpha beta-propellor;Integrin alpha, N-terminal;Integrin domain superfamily;Integrin domain superfamily	oocyte growth;blood vessel development;fibronectin binding;blood vessel remodeling;positive regulation of cellular extravasation;pericardium morphogenesis;cell-matrix adhesion involved in ameboidal cell migration;signaling receptor binding;collagen binding;cytoplasm;adherens junction;focal adhesion;heterophilic cell-cell adhesion via plasma membrane cell adhesion molecules;cell surface receptor s…
BGLB030508	LG78i_random_Scaffold11	5UTR	0	0
BGLB030995	LGUN_random_Scaffold531	5UTR	Cytochrome P450, E-class, group I;Cytochrome P450;Cytochrome P450 superfamily	retinoid metabolic process;nucleus;mitochondrion;endoplasmic reticulum;cellular aromatic compound metabolic process;xenobiotic metabolic process;steroid metabolic process;steroid hydroxylase activity;arachidonic acid 14,15-epoxygenase activity;response to organic substance;oxidoreductase activity, acting on paired donors, with incorporation or reduction of molecular oxygen, NAD(P)H as one donor, …
BGLB031052	LG12_random_Scaffold280	PCG	RNA recognition motif domain;RNA recognition motif domain;RNA recognition motif domain;RNA recognition motif domain;RNA recognition motif domain;Protein couch potato, RNA recognition motif;RNA-binding domain superfamily	transcription coactivator activity;mRNA binding;nucleoplasm;cytosol;RNA processing;response to oxidative stress;chemical synaptic transmission;poly(A) binding;regulation of gene expression;cytoplasmic stress granule;positive regulation of pathway-restricted SMAD protein phosphorylation;dormancy process;negative regulation of BMP signaling pathway;regulation of fungal-type cell wall biogenesis;reg…
BGLB031500	LG22_random_Scaffold62	PCG	Pericentriolar material 1 protein, C-terminal	pericentriolar material;neuron migration;nucleoplasm;centriole;cytosol;centrosome cycle;regulation of G2/M transition of mitotic cell cycle;interkinetic nuclear migration;cytoplasmic microtubule organization;nuclear membrane;protein-containing complex;centriolar satellite;microtubule anchoring at centrosome;social behavior;imaginal disc-derived wing hair organization;intraciliary transport involv…
BGLB031991	LG78i_random_Scaffold11	3UTR	Nucleoside phosphatase GDA1/CD39	Golgi membrane;GDP phosphatase activity;binding;extracellular space;endoplasmic reticulum;plasma membrane;protein N-linked glycosylation;xenobiotic metabolic process;cell population proliferation;guanosine-5'-triphosphate,3'-diphosphate diphosphatase activity;nucleoside diphosphate catabolic process;purine ribonucleoside monophosphate metabolic process;cell surface;regulation of phosphatidylinosi…
BGLB032186	LG11_random_Scaffold4504	PCG	Armadillo-type fold	nuclear export signal receptor activity;nuclear pore;nucleoplasm;cytosol;small GTPase binding;positive regulation of protein export from nucleus;regulation of peptide transport
BGLB032243	LG18_random_Scaffold355	PCG	U3 small nucleolar RNA-associated protein 25	maturation of SSU-rRNA from tricistronic rRNA transcript (SSU-rRNA, 5.8S rRNA, LSU-rRNA);protein binding;nucleoplasm;nucleolus;rRNA binding;protein catabolic process;exocrine pancreas development;protein destabilization;small-subunit processome;U3 snoRNA binding;organ growth;positive regulation of embryonic development;sympathetic nervous system development;digestive tract morphogenesis;embryonic…
BGLB032316	LG20_random_Scaffold198	PCG	0	0
BGLB032319	LG11_random_Scaffold6214	PCG	0	0
BGLB032721	LG27_random_Scaffold71	3UTR	Domain of unknown function DUF4706	cytosol
BGLB032803	LG13_random_Scaffold240	PCG	PB1 domain;Protein kinase domain;Protein kinase domain;PB1 domain;PB1 domain;Protein kinase domain;Protein kinase-like domain superfamily;Protein kinase-like domain superfamily	negative regulation of transcription by RNA polymerase II;conjugation with cellular fusion;condensed chromosome;regulation of vascular associated smooth muscle contraction;MAP kinase activity;MAP kinase kinase activity;MAP-kinase scaffold activity;ATP binding;nuclear envelope;endosome;endoplasmic reticulum;Golgi apparatus;spindle;cytosol;microtubule;cell-cell junction;cell cortex;response to oxid…
BGLB032930	LG13_random_Scaffold240	PCG	0	DNA damage checkpoint signaling;meiotic DNA double-strand break processing;condensed nuclear chromosome;embryonic development via the syncytial blastoderm;XY body;protein serine/threonine kinase activity;Golgi apparatus;regulation of mitotic nuclear division;reciprocal meiotic recombination;regulation of syncytial blastoderm mitotic cell cycle;cellularization;imaginal disc development;embryo impl…
BGLB033190	LGUN_random_Scaffold474	5UTR	PDZ domain;L27 domain;PDZ domain;L27 domain, C-terminal;L27 domain;PDZ domain;PDZ domain;L27 domain superfamily;PDZ superfamily	Golgi membrane;negative regulation of cell-matrix adhesion;morphogenesis of an epithelial sheet;protein serine/threonine kinase activity;structural molecule activity;basement membrane;nuclear lamina;nucleoplasm;nucleolus;cytosol;bicellular tight junction;phosphate-containing compound metabolic process;border follicle cell migration;anesthesia-resistant memory;long-term memory;adult walking behavi…
BGLB033707	LG11_random_Scaffold509	PCG	Las1	maturation of 5.8S rRNA;maturation of LSU-rRNA;endonucleolytic cleavage involved in rRNA processing;protein binding;cytoplasm;chromatin organization;preribosome, large subunit precursor;chromosome organization;MLL1 complex
BGLB034469	LG20_random_Scaffold198	PCG	Bromodomain;Bromodomain;Bromodomain;Bromodomain;Bromodomain;Bromodomain-like superfamily	histone acetyltransferase complex;condensed chromosome;neural tube closure;thrombocyte differentiation;DNA binding;chromatin binding;transcription coregulator activity;protein serine/threonine kinase activity;cytoplasm;nucleosome assembly;protein phosphorylation;spermatogenesis;histone H3 acetyltransferase activity;nuclear speck;enzyme binding;histone H3 acetylation;positive regulation of transcr…
BGLB034491	LG17_random_Scaffold37	PCG	RNA recognition motif domain;G-patch domain;OCRE domain;G-patch domain;RNA recognition motif domain;RNA recognition motif domain;Zinc finger, RanBP2-type;G-patch domain;RNA recognition motif domain;RNA recognition motif domain;RNA recognition motif domain;Zinc finger, RanBP2-type superfamily;RNA-binding domain superfamily;RNA-binding domain superfamily	negative regulation of transcription by RNA polymerase II;spliceosomal complex assembly;regulation of alternative mRNA splicing, via spliceosome;DNA binding;single-stranded RNA binding;mRNA binding;spliceosomal complex;nuclear speck;miRNA binding;identical protein binding;protein-containing complex binding;negative regulation of mRNA splicing, via spliceosome;cardiac muscle cell myoblast differen…
BGLB035053	LG20_random_Scaffold40	PCG	Tectonic domain	in utero embryonic development;neural tube formation;extracellular space;cytosol;regulation of smoothened signaling pathway;membrane;somatic motor neuron differentiation;telencephalon development;dorsal/ventral neural tube patterning;central nervous system interneuron axonogenesis;MKS complex;ciliary basal body-plasma membrane docking;protein localization to ciliary transition zone
BGLB035116	LG1i_random_Scaffold7	PCG	Zinc finger C2H2-type;Zinc finger C2H2-type;Zinc finger C2H2-type;Zinc finger C2H2-type;Zinc finger C2H2-type;Zinc finger C2H2-type;Zinc finger C2H2-type;Zinc finger C2H2 superfamily;Zinc finger C2H2 superfamily;Zinc finger C2H2 superfamily;Zinc finger C2H2 superfamily	DNA-binding transcription factor activity;protein binding;regulation of DNA-templated transcription;negative regulation of macromolecule metabolic process;nuclear lumen;epigenetic regulation of gene expression;intracellular non-membrane-bounded organelle;sequence-specific DNA binding;cellular macromolecule metabolic process;negative regulation of cellular process;positive regulation of RNA metabo…
BGLB035451	LG20_random_Scaffold7884	PCG	0	mitotic sister chromatid segregation;kinetochore;microtubule motor activity;nucleus;cytoplasm;kinetochore microtubule;kinesin complex;microtubule depolymerization;mitotic spindle organization;spindle assembly involved in male meiosis I;mitotic centrosome separation;meiosis I cytokinesis;male meiotic chromosome movement towards spindle pole;ATP hydrolysis activity;sister chromatid biorientation;mu…
BGLB036017	LGUN_random_Scaffold87	5UTR	Sushi/SCR/CCP domain;Sushi/SCR/CCP domain;Sushi/SCR/CCP domain;Sushi/SCR/CCP domain;Sushi/SCR/CCP superfamily;Sushi/SCR/CCP superfamily	0
BGLB036240	LG4i_random_Scaffold314	3UTR	Chondroitin N-acetylgalactosaminyltransferase;Nucleotide-diphospho-sugar transferases	Golgi membrane;binding;protein glycosylation;pattern specification process;regulation of signal transduction;chondroitin sulfate biosynthetic process;cellular polysaccharide biosynthetic process;oxoacid metabolic process;glucuronosyl-N-acetylgalactosaminyl-proteoglycan 4-beta-N-acetylgalactosaminyltransferase activity;cell development;positive regulation of biological process;negative regulation …
BGLB036241	LG20_random_Scaffold198	PCG	MoaB/Mog domain;Phosphoadenosine phosphosulphate reductase;MoaB/Mog domain;MoaB/Mog domain;Phosphoadenosine phosphosulphate reductase;Phosphoadenosine phosphosulphate reductase;MoaB/Mog-like domain superfamily	FMN adenylyltransferase activity;cytosol;plasma membrane;FAD biosynthetic process;riboflavin metabolic process;xenobiotic metabolic process;identical protein binding;intracellular membrane-bounded organelle
BGLB036432	LGUN_random_Scaffold855	5UTR	Nuclear hormone receptor;Zinc finger, nuclear hormone receptor-type;Zinc finger, nuclear hormone receptor-type;Nuclear hormone receptor, ligand-binding domain;Zinc finger, nuclear hormone receptor-type;Nuclear hormone receptor, ligand-binding domain;Nuclear hormone receptor, ligand-binding domain;Zinc finger, nuclear hormone receptor-type;Zinc finger, nuclear hormone receptor-type;Zinc finger, nu…	negative regulation of transcription by RNA polymerase II;nuclear chromosome;euchromatin;heterochromatin;cell morphogenesis;RNA polymerase II cis-regulatory region sequence-specific DNA binding;transcription corepressor binding;transcription coactivator binding;DNA-binding transcription repressor activity, RNA polymerase II-specific;DNA-binding transcription activator activity, RNA polymerase II-…
BGLB036460	LG11_random_Scaffold228	PCG	Endonuclease/exonuclease/phosphatase;Endonuclease/exonuclease/phosphatase superfamily	nuclear-transcribed mRNA catabolic process, deadenylation-dependent decay;exoribonuclease activity;binding;cytoplasm;regulation of DNA-templated transcription;intracellular membrane-bounded organelle;cellular response to organic substance;intracellular protein-containing complex
BGLB036598	LG20_random_Scaffold364	PCG	0	0
BGLB036615	LGUN_random_Scaffold60	5UTR	Immunoglobulin subtype;Immunoglobulin subtype 2;Immunoglobulin subtype 2;Immunoglobulin I-set;Immunoglobulin-like domain;Immunoglobulin-like domain;Immunoglobulin-like domain;Immunoglobulin-like domain;Immunoglobulin-like domain;Immunoglobulin-like domain superfamily;Immunoglobulin-like domain superfamily;Immunoglobulin-like domain superfamily	regulation of cytokine production;tissue homeostasis;positive regulation of protein phosphorylation;developmental process involved in reproduction;muscle system process;protein kinase activity;type 1 fibroblast growth factor receptor binding;structural molecule activity;homophilic cell adhesion via plasma membrane adhesion molecules;positive regulation of cytosolic calcium ion concentration;open …
BGLB036790	LG20_random_Scaffold345	PCG	0	0
BGLB036798	LGUN_random_Scaffold2050	5UTR	Immunoglobulin subtype;Immunoglobulin subtype 2;Immunoglobulin subtype 2;Immunoglobulin-like domain;Immunoglobulin-like domain;Immunoglobulin-like domain superfamily;Immunoglobulin-like domain superfamily	microtubule cytoskeleton organization;response to dietary excess;extracellular region;cytosol;plasma membrane;septate junction;neuron cell-cell adhesion;cell-matrix adhesion;axon guidance;axonal fasciculation;sensory perception of sound;learning;adult walking behavior;cell surface;positive regulation of sodium ion transport;regulation of cell morphogenesis involved in differentiation;positive reg…
BGLB036889	LG21_random_Scaffold123	PCG	Exocyst complex component Sec8, N-terminal	exocyst;meiotic spindle organization;mitotic cytokinesis;actomyosin contractile ring contraction;columnar/cuboidal epithelial cell development;endosome;Golgi apparatus;cytosol;microvillus;protein targeting to membrane;Golgi to plasma membrane transport;plasma membrane organization;meiosis I cytokinesis;meiosis II cytokinesis;spermatid development;border follicle cell migration;synaptic vesicle;po…
BGLB036978	LG21_random_Scaffold123	PCG	0	0
BGLB037399	LGUN_random_Scaffold1487	5UTR	0	0
BGLB037839	LGUN_random_Scaffold1393	5UTR	FMP27, GFWDK domain;FMP27, GFWDK domain;FMP27, C-terminal	0
BGLB037887	LGUN_random_Scaffold823	5UTR	Glycosyl transferase, family 31;Glycosyl transferase, family 31	Golgi membrane;ganglioside biosynthetic process;acetylglucosaminyltransferase activity;UDP-galactose:beta-N-acetylglucosamine beta-1,3-galactosyltransferase activity;macromolecule biosynthetic process;Golgi apparatus subcompartment
BGLB038076	LGUN_random_Scaffold313	5UTR	Tight junction protein, claudin-like	0
BGLB038139	LG21_random_Scaffold407	PCG	WD40 repeat;WD40 repeat;WD40 repeat;WD40 repeat;WD40-repeat-containing domain superfamily	RNA 7-methylguanosine cap binding;spliceosomal snRNP assembly;mRNA 3'-UTR binding;cytosol;regulation of translation;U1 snRNA binding;U4 snRNA binding;U4atac snRNA binding;SMN complex;SMN-Gemin2 complex;ribosome binding;anatomical structure development;import into nucleus;regulation of cell cycle;Gemini of coiled bodies
BGLB038443	LG21_random_Scaffold408	PCG	SRA1/Sec31	steroid receptor RNA activator RNA binding;DNA binding;nucleoplasm;transcription regulator complex;cytosol;plasma membrane;regulation of mitotic cell cycle;microtubule cytoskeleton;nuclear receptor binding;nuclear receptor coactivator activity;SCAR complex;cell leading edge;regulation of apoptotic process;intercellular bridge;negative regulation of myoblast differentiation;positive regulation of …
BGLB038645	LG20_random_Scaffold2874	PCG	;Leucine-rich repeat, typical subtype;IQ motif, EF-hand binding site;Leucine-rich repeat;Leucine-rich repeat;IQ motif, EF-hand binding site;Leucine-rich repeat;Leucine-rich repeat;Leucine-rich repeat;Leucine-rich repeat	protein binding;microtubule organizing center;axoneme;organic anion transport;membrane;intracellular membrane-bounded organelle;transmembrane transport;cilium-dependent cell motility;nitrogen compound transport
BGLB038854	LGUN_random_Scaffold15830	5UTR	0	0
BGLB038880	LG4_random_Scaffold347	5UTR	Trafficking protein particle complex subunit 13	guanyl-nucleotide exchange factor activity;cytosol;endoplasmic reticulum to Golgi vesicle-mediated transport;vesicle coating;small GTPase binding;regulation of molecular function;vesicle tethering;TRAPPII protein complex;TRAPPIII protein complex
BGLB039418	LGUN_random_Scaffold219	5UTR	RNA recognition motif domain;RNA recognition motif domain;RNA recognition motif domain;FOX1, RNA recognition motif;RNA-binding domain superfamily	response to reactive oxygen species;intergenic mRNA trans splicing;regulation of alternative mRNA splicing, via spliceosome;transcription cis-regulatory region binding;transcription corepressor activity;mRNA 3'-UTR binding;nuclear inner membrane;nucleoplasm;trans-Golgi network;cytosol;imaginal disc-derived wing vein specification;primary sex determination;memory;mating behavior;poly(A) binding;po…
BGLB039454	LG20_random_Scaffold1063	PCG	Deubiquitinating protein VCPIP1, N-terminal;OTU domain;OTU domain;OTU domain	mitotic cell cycle;negative regulation of cytokine production;response to molecule of bacterial origin;cysteine-type deubiquitinase activity;protein binding;nucleus;endoplasmic reticulum lumen;endoplasmic reticulum membrane fusion;protein ubiquitination;regulation of cellular metabolic process;protein K11-linked deubiquitination;negative regulation of viral-induced cytoplasmic pattern recognition…
BGLB039476	LG15_random_Scaffold2644	PCG	Endonuclease/exonuclease/phosphatase superfamily	nuclear envelope;plasma membrane;GPI anchor biosynthetic process;fungal-type cell wall organization;perinuclear endoplasmic reticulum membrane
BGLB039505	LGUN_random_Scaffold5786	5UTR	0	mitotic cell cycle;spindle pole;DNA binding;microtubule motor activity;centrosome;cytosol;plus-end kinesin complex;microtubule;cell cortex;retrograde vesicle-mediated transport, Golgi to endoplasmic reticulum;microtubule-based movement;cell population proliferation;ATP hydrolysis activity;antigen processing and presentation of exogenous peptide antigen via MHC class II;meiotic spindle assembly;cy…
BGLB039648	LGUN_random_Scaffold69	5UTR	EF-hand domain;EF-hand domain;EF-hand domain;EF-hand domain;EF-hand domain;EF-hand domain pair	calcium ion binding;protein binding;microtubule organizing center;cell cycle;protein-containing complex binding;regulation of biological process
BGLB040182	LG24_random_Scaffold1741	PCG	Acyl-CoA oxidase/dehydrogenase, middle domain;Acyl-CoA oxidase, C-terminal;Acyl-CoA dehydrogenase/oxidase C-terminal;Acyl-CoA dehydrogenase/oxidase, N-terminal and middle domain superfamily;Acyl-CoA dehydrogenase-like, C-terminal;Acyl-CoA dehydrogenase-like, C-terminal	very long-chain fatty acid metabolic process;long-chain fatty acid metabolic process;acyl-CoA dehydrogenase activity;signaling receptor binding;fatty acid binding;peroxisomal matrix;cytosol;protein targeting to peroxisome;peptide transport;membrane;pristanoyl-CoA oxidase activity;fatty acid beta-oxidation using acyl-CoA dehydrogenase;fatty acid beta-oxidation using acyl-CoA oxidase;cellular biosy…
BGLB040194	LG17_random_Scaffold264	PCG	Sodium:neurotransmitter symporter;Sodium:neurotransmitter symporter;Sodium:neurotransmitter symporter;Sodium:neurotransmitter symporter superfamily	proline:sodium symporter activity;creatine transmembrane transporter activity;dopamine:sodium symporter activity;gamma-aminobutyric acid:sodium:chloride symporter activity;taurine:sodium symporter activity;endosome;memory;associative learning;adult locomotory behavior;response to toxic substance;response to sucrose;cell surface;response to lead ion;positive regulation of gamma-aminobutyric acid s…
BGLB040299	LG19i_random_Scaffold3	PCG	;EGF-like calcium-binding domain;Leucine-rich repeat N-terminal domain;EGF-like domain;Leucine-rich repeat, typical subtype;Cysteine-rich flanking region, C-terminal;Laminin G domain;Cystine knot, C-terminal;Laminin G domain;Cysteine-rich flanking region, C-terminal;Leucine-rich repeat N-terminal domain;EGF-like, conserved site;EGF-like domain;Leucine-rich repeat;EGF-like domain;Leucine-rich repe…	urogenital system development;metanephros development;ureteric bud development;in utero embryonic development;neuron migration;placenta development;negative regulation of protein phosphorylation;cell migration involved in sprouting angiogenesis;outflow tract morphogenesis;aortic valve morphogenesis;atrioventricular valve morphogenesis;pulmonary valve morphogenesis;GTPase inhibitor activity;calciu…
BGLB040308	LG10_random_Scaffold113	PCG	B-box, C-terminal;Zinc finger, RING-type;B-box-type zinc finger;Filamin/ABP280 repeat;B-box-type zinc finger;Filamin/ABP280 repeat-like;Zinc finger, C3HC4 RING-type;NHL repeat;NHL repeat;NHL repeat;NHL repeat;Filamin/ABP280 repeat-like;Zinc finger, RING-type;B-box-type zinc finger;NHL repeat;NHL repeat;NHL repeat;NHL repeat;Immunoglobulin E-set;Immunoglobulin E-set;Immunoglobulin E-set;Immunoglob…	cell fate determination;mRNA binding;central nervous system development;negative regulation of cell population proliferation;asymmetric cell division;endomembrane system;neuroblast fate commitment;protein ubiquitination;negative regulation of translation;reproductive process;ncRNA metabolic process;somatodendritic compartment;identical protein binding;intracellular membrane-bounded organelle;regu…
BGLB040335	LG20i_random_Scaffold8437	PCG	Toll/interleukin-1 receptor homology (TIR) domain;Leucine-rich repeat, typical subtype;Leucine-rich repeat;Toll/interleukin-1 receptor homology (TIR) domain;Kinase associated domain 1 (KA1);Leucine-rich repeat;Leucine-rich repeat;Leucine-rich repeat;Toll/interleukin-1 receptor homology (TIR) domain;Toll/interleukin-1 receptor homology (TIR) domain;Toll/interleukin-1 receptor homology (TIR) domain…	negative regulation of cytokine production;positive regulation of cytokine production;toll-like receptor signaling pathway;axis elongation;protein binding;plasma membrane;cell surface receptor signaling pathway;lipid binding;response to endogenous stimulus;positive regulation of biosynthetic process;endomembrane system;cytoplasmic vesicle;response to lipopolysaccharide;signaling receptor activity…
BGLB040393	LG24_random_Scaffold17	PCG	Fibrillar collagen, C-terminal;Collagen triple helix repeat;Fibrillar collagen, C-terminal;Fibrillar collagen, C-terminal;Fibrillar collagen, C-terminal	ossification;blood vessel development;protein binding;extracellular region;collagen type II trimer;cytoplasm;cell surface receptor signaling pathway;response to nutrient;visual perception;sensory perception of sound;response to radiation;response to mechanical stimulus;cerebral cortex development;cell differentiation;collagen fibril organization;response to cytokine;tube development;macromolecule…
BGLB040428	LG20_random_Scaffold364	PCG	MAM domain;MAM domain;MAM domain;MAM domain;MAM domain;MAM domain;MAM domain;MAM domain;MAM domain;MAM domain;MAM domain;MAM domain;MAM domain;MAM domain;MAM domain;MAM domain;MAM domain;MAM domain;MAM domain;MAM domain;Concanavalin A-like lectin/glucanase domain superfamily;Concanavalin A-like lectin/glucanase domain superfamily;Concanavalin A-like lectin/glucanase domain superfamily;Concanavali…	cytoplasm;brain development;endomembrane system;membrane;cell migration;spinal cord association neuron differentiation;intracellular membrane-bounded organelle;negative regulation of synapse assembly;GABA-ergic synapse;regulation of synaptic membrane adhesion

## Sheet: bgl-miR-2f-3p
Gène	Scaffold	Localité	Protéine	Function
BGLB000126	LGUN_random_Scaffold1005	5UTR	0	0
BGLB000566	LG11_random_Scaffold4	PCG	Zinc finger C2H2-type;Peptidase C78, ubiquitin fold modifier-specific peptidase 1/ 2;Zinc finger C2H2-type	cytoplasm;cysteine-type peptidase activity;ubiquitin-like protein peptidase activity;intracellular membrane-bounded organelle
BGLB000577	LG11_random_Scaffold605	PCG	Ankyrin repeat;Ankyrin repeat;Ion transport domain;Ankyrin repeat;Ankyrin repeat;Ankyrin repeat;Ankyrin repeat;Ankyrin repeat;Ankyrin repeat;Ankyrin repeat;Ankyrin repeat;Ankyrin repeat;Ankyrin repeat;Ankyrin repeat;Ankyrin repeat;Ankyrin repeat;Ankyrin repeat;Ankyrin repeat;Ankyrin repeat;Ankyrin repeat;Ankyrin repeat;Ankyrin repeat;Ankyrin repeat;Ankyrin repeat;Ankyrin repeat;Ankyrin repeat;Ank…	calcium channel activity;cytoskeleton;cell-cell junction;chemotaxis;signal transduction;response to temperature stimulus;response to light stimulus;detection of external stimulus;detection of abiotic stimulus;response to organic substance;response to inorganic substance;positive regulation of cell communication;endomembrane system;vesicle-mediated transport;enzyme binding;cellular component assem…
BGLB000633	LG13_random_Scaffold240	PCG	Zinc finger C2H2-type;Zinc finger C2H2-type;Zinc finger C2H2-type;Zinc finger C2H2-type;Zinc finger C2H2-type;Zinc finger C2H2-type;Zinc finger C2H2-type;Zinc finger C2H2 superfamily;Zinc finger C2H2 superfamily;Zinc finger C2H2 superfamily	DNA-binding transcription factor activity, RNA polymerase II-specific;developmental process involved in reproduction;regulation of transcription by RNA polymerase II;sexual reproduction;nuclear lumen;multicellular organism reproduction;intracellular non-membrane-bounded organelle;sequence-specific DNA binding;positive regulation of cellular process;anatomical structure development
BGLB000695	LG14i_random_Scaffold367	PCG	AAA+ ATPase domain;Dynein heavy chain, AAA 5 extension domain;Dynein heavy chain, AAA module D4;Dynein heavy chain 3, AAA+ lid domain;Dynein heavy chain 3, AAA+ lid domain;Dynein heavy chain, coiled coil stalk;Dynein heavy chain, C-terminal domain;Dynein heavy chain AAA lid domain;Dynein heavy chain, hydrolytic ATP-binding dynein motor region;Dynein heavy chain, linker;Dynein heavy chain region D…	nucleotide binding;epithelial cilium movement involved in extracellular fluid movement;determination of left/right symmetry;heart development;minus-end-directed microtubule motor activity;ATP hydrolysis activity;lateral ventricle development;flagellated sperm motility;sperm flagellum;outer dynein arm;outer dynein arm assembly;locomotion;ion binding;dynein light chain binding;dynein intermediate c…
BGLB000785	LG17_random_Scaffold222	PCG	Diacylglycerol/phorbol-ester binding;AGC-kinase, C-terminal;Protein kinase domain;Protein kinase C-like, phorbol ester/diacylglycerol-binding domain;Protein kinase, C-terminal;Protein kinase C-like, phorbol ester/diacylglycerol-binding domain;Protein kinase domain;AGC-kinase, C-terminal;Protein kinase C-like, phorbol ester/diacylglycerol-binding domain;Protein kinase domain;Protein kinase C-like,…	Golgi membrane;nucleotide binding;regulation of cell growth;immunological synapse;stimulatory C-type lectin receptor signaling pathway;positive regulation of antimicrobial peptide production;macrophage activation involved in immune response;actin monomer binding;myosin light chain kinase activity;calcium-independent protein kinase C activity;protein tyrosine kinase activity;signaling receptor bin…
BGLB000829	LG17_random_Scaffold369	PCG	AAA+ ATPase domain;Dynein heavy chain, AAA module D4;Dynein heavy chain, ATP-binding dynein motor region;Dynein heavy chain, hydrolytic ATP-binding dynein motor region;Dynein heavy chain, coiled coil stalk;Dynein heavy chain, C-terminal domain;Dynein heavy chain AAA lid domain;Dynein heavy chain, AAA 5 extension domain;Dynein heavy chain 3, AAA+ lid domain;Dynein heavy chain 3, AAA+ lid domain;Dy…	epithelial cilium movement involved in extracellular fluid movement;cytosol;sperm axoneme assembly;determination of left/right symmetry;retrograde axonal transport;minus-end-directed microtubule motor activity;ATP hydrolysis activity;sperm flagellum;inner dynein arm;inner dynein arm assembly;dynein light chain binding;dynein intermediate chain binding;dynein light intermediate chain binding
BGLB000876	LG17_random_Scaffold451	PCG	;Leucine-rich repeat, typical subtype;ADP-ribosylation/Crystallin J1;Leucine-rich repeat;Leucine-rich repeat;Leucine-rich repeat;ADP-ribosylation/Crystallin J1 superfamily	ubiquitin-protein transferase activity;signaling receptor binding;cytosol;focal adhesion;intracellular protein transport;cellular response to DNA damage stimulus;Ras protein signal transduction;response to light stimulus;embryo development ending in birth or egg hatching;positive regulation of cell-substrate adhesion;endomembrane system;vesicle-mediated transport;positive regulation of macroautop…
BGLB000964	LG18i_random_Scaffold6756	PCG	Transglutaminase-like;Zinc finger, LIM-type;Zinc finger, LIM-type;Zinc finger, LIM-type;Papain-like cysteine peptidase superfamily	cytoplasm
BGLB001031	LG1i_random_Scaffold7	5UTR	Tudor domain;Domain of unknown function DUF4537;von Willebrand factor, type A;von Willebrand factor, type A;Tudor domain;Tudor domain;von Willebrand factor A-like domain superfamily	cytoplasm
BGLB001061	LG20_random_Scaffold198	PCG	LDLR class B repeat;LDLR class B repeat;LDLR class B repeat;LDLR class B repeat;LDLR class B repeat;LDLR class B repeat;LDLR class B repeat;LDLR class B repeat;LDLR class B repeat;Low-density lipoprotein (LDL) receptor class A repeat;LDLR class B repeat;EGF-like domain;Low-density lipoprotein (LDL) receptor class A repeat;LDLR class B repeat;LDLR class B repeat;Low-density lipoprotein (LDL) recep…	response to acid chemical;compound eye morphogenesis;kidney development;hair follicle development;heart looping;positive regulation of mesenchymal cell proliferation;osteoblast development;low-density lipoprotein particle receptor activity;frizzled binding;extracellular region;Golgi apparatus;caveola;glucose catabolic process;positive regulation of cytosolic calcium ion concentration;chemical syn…
BGLB001108	LG20_random_Scaffold364	PCG	Low-density lipoprotein (LDL) receptor class A repeat;MAM domain;MAM domain;Low-density lipoprotein (LDL) receptor class A repeat;Low-density lipoprotein (LDL) receptor class A repeat;MAM domain;MAM domain;MAM domain;MAM domain;Low-density lipoprotein (LDL) receptor class A repeat;MAM domain;MAM domain;MAM domain;MAM domain;MAM domain;MAM domain;MAM domain;MAM domain;MAM domain;MAM domain;Low-den…	neuron migration;binding;pattern specification process;brain development;endomembrane system;membrane;spinal cord motor neuron differentiation;spinal cord association neuron differentiation;cytoplasmic vesicle;negative regulation of synapse assembly;cell periphery;glutamatergic synapse;GABA-ergic synapse;regulation of synaptic membrane adhesion;regulation of presynapse assembly
BGLB001114	LG20_random_Scaffold364	PCG	Low-density lipoprotein (LDL) receptor class A repeat;Low-density lipoprotein (LDL) receptor class A repeat;MAM domain;MAM domain;Low-density lipoprotein (LDL) receptor class A repeat;MAM domain;Low-density lipoprotein (LDL) receptor class A repeat;MAM domain;Low-density lipoprotein (LDL) receptor class A repeat;Low-density lipoprotein (LDL) receptor class A repeat;MAM domain;MAM domain;MAM domai…	neuron migration;pattern specification process;brain development;endomembrane system;membrane;spinal cord motor neuron differentiation;spinal cord association neuron differentiation;cytoplasmic vesicle;negative regulation of synapse assembly;glutamatergic synapse;GABA-ergic synapse;regulation of synaptic membrane adhesion;regulation of presynapse assembly
BGLB001285	LG24_random_Scaffold159	PCG	;EGF-like calcium-binding domain;Laminin-type EGF domain;von Willebrand factor, type D domain;EGF-like domain;Complement Clr-like EGF domain;EGF-like calcium-binding domain;EGF-like domain;EGF-like domain;EGF-like domain;EGF-like domain;EGF-like domain;EGF-like domain;EGF-like domain;EGF-like domain;EGF-like domain;EGF-like domain;EGF-like domain;von Willebrand factor, type D domain;von Willebran…	cell fate specification;cell fate determination;compound eye morphogenesis;eye photoreceptor cell differentiation;morphogenesis of an epithelium;regionalization;heart valve morphogenesis;cardiac chamber morphogenesis;cardiac ventricle development;protein binding;regulation of transcription by RNA polymerase II;response to stress;Notch signaling pathway;axon target recognition;central nervous syst…
BGLB001342	LG24_random_Scaffold2400	PCG	;C-type lectin fold	0
BGLB001350	LG24_random_Scaffold254	PCG	;EGF-like calcium-binding domain;EGF-like domain;Laminin-type EGF domain;EGF-like calcium-binding domain;EGF-like domain;EGF-like domain;EGF-like domain;EGF-like domain;Zinc finger, SWIM-type;EGF-like domain;EGF-like domain;EGF-like domain;EGF-like domain;EGF-like domain;EGF-like domain;EGF-like domain;EGF-like domain;EGF-like domain;EGF-like domain;EGF-like domain;EGF-like domain;EGF-like domain…	regionalization;protein binding;plasma membrane;signal transduction;axon target recognition;central nervous system development;heart development;cell population proliferation;embryo development;animal organ morphogenesis;regulation of gene expression;hemopoiesis;tube development;intracellular membrane-bounded organelle;negative regulation of biological process;positive regulation of cellular proc…
BGLB002436	LG4_random_Scaffold124	5UTR	Furin-like repeat;Thrombospondin type-1 (TSP1) repeat;R-spondin, Fu-CRD domain;Thrombospondin type-1 (TSP1) repeat;Furin-like repeat;Thrombospondin type-1 (TSP1) repeat superfamily;Growth factor receptor cysteine-rich domain superfamily	osteoblast differentiation;positive regulation of protein phosphorylation;blood vessel remodeling;sprouting angiogenesis;regulation of receptor internalization;frizzled binding;extracellular region;Golgi apparatus;cytosol;heparin binding;cell surface;bone mineralization;medial fin development;embryonic forelimb morphogenesis;embryonic hindlimb morphogenesis;negative regulation of odontogenesis of…
BGLB002602	LG4_random_Scaffold36	3UTR	EH domain;EF-hand domain;EH domain;EH domain;EH domain;EF-hand domain;EH domain;EF-hand domain;EH domain;EH domain;EH domain;EH domain;EF-hand domain pair;EF-hand domain pair;EF-hand domain pair	nucleotide binding;receptor recycling;nucleic acid binding;nucleus;early endosome;lipid droplet;cytosol;caveola;receptor-mediated endocytosis;signal transduction;positive regulation of cholesterol storage;protein transport;microtubule cytoskeleton;extrinsic component of membrane;protein domain specific binding;ciliary pocket membrane;regulation of signaling;clathrin coat of coated pit;clathrin-co…
BGLB002698	LG4_random_Scaffold628	5UTR	Glyoxalase/fosfomycin resistance/dioxygenase domain;Vicinal oxygen chelate (VOC) domain;Vicinal oxygen chelate (VOC) domain;Glyoxalase/Bleomycin resistance protein/Dihydroxybiphenyl dioxygenase	response to stress;response to abiotic stimulus;regulation of signal transduction;response to organic substance;cellular anatomical entity;response to oxygen-containing compound
BGLB002722	LG4_random_Scaffold65	5UTR	Serine-threonine/tyrosine-protein kinase, catalytic domain;Band 4.1 domain;Tyrosine-protein kinase, catalytic domain;Serine-threonine/tyrosine-protein kinase, catalytic domain;Focal adhesion kinase, targeting (FAT) domain;FERM central domain;Focal adhesion kinase, N-terminal;Protein kinase domain;FERM domain;FAK1/PYK2, FERM domain C-lobe;FERM central domain;FERM central domain;Protein kinase-like…	DNA damage checkpoint signaling;microtubule cytoskeleton organization;chromatin;vasculogenesis;stress fiber;placenta development;protease binding;sprouting angiogenesis;marginal zone B cell differentiation;heart morphogenesis;axis elongation;actin binding;calcium-dependent cysteine-type endopeptidase activity;non-membrane spanning protein tyrosine kinase activity;protein tyrosine phosphatase acti…
BGLB003223	LG78i_random_Scaffold11	3UTR	Helicase, C-terminal;Helicase superfamily 1/2, ATP-binding domain;Zinc finger, RanBP2-type;Helicase, C-terminal;HNH endonuclease;SNF2, N-terminal;Helicase superfamily 1/2, ATP-binding domain;Helicase, C-terminal;Zinc finger, RanBP2-type;HNH nuclease;HNH nuclease;HNH nuclease;P-loop containing nucleoside triphosphate hydrolase;Zinc finger, RanBP2-type superfamily;P-loop containing nucleoside triph…	mitotic cell cycle;angiogenesis;helicase activity;DNA endonuclease activity;nucleoplasm;DNA replication factor A complex;double-strand break repair via nonhomologous end joining;chromatin organization;regulation of transcription by RNA polymerase II;ATP-dependent activity, acting on DNA;response to UV;embryonic body morphogenesis;ribonucleoside triphosphate phosphatase activity;hemopoiesis;replic…
BGLB005029	LGUN_random_Scaffold1368	5UTR	Ankyrin repeat;SOCS box domain;Ankyrin repeat;Ankyrin repeat;Ankyrin repeat;SOCS box domain;Ankyrin repeat;Ankyrin repeat;Ankyrin repeat;Ankyrin repeat;Ankyrin repeat;Ankyrin repeat;Ankyrin repeat;Ankyrin repeat;Ankyrin repeat;Ankyrin repeat;SOCS box domain;Ankyrin repeat;Ankyrin repeat;Ankyrin repeat;Ankyrin repeat;Ankyrin repeat;Ankyrin repeat;Ankyrin repeat;Ankyrin repeat-containing domain sup…	structural molecule activity;endoplasmic reticulum;cytoskeleton;cell-cell junction;chemotaxis;plasma membrane organization;cytoskeleton organization;signal transduction;axonogenesis;cytoskeletal protein binding;basal plasma membrane;regulation of cell communication;positive regulation of sodium ion transport;protein transport;enzyme binding;cellular component assembly;sarcomere;actin filament-bas…
BGLB005906	LGUN_random_Scaffold1642	5UTR	0	0
BGLB006333	LGUN_random_Scaffold179	5UTR	PHTF1/2, N-terminal	DNA-binding transcription factor activity;nucleus;endoplasmic reticulum;cis-Golgi network;regulation of transcription by RNA polymerase II;membrane;protein dimerization activity;regulation of cellular macromolecule biosynthetic process
BGLB007300	LGUN_random_Scaffold2226	5UTR	0	0
BGLB007742	LGUN_random_Scaffold2505	5UTR	Major facilitator superfamily;MFS transporter superfamily	L-tyrosine transmembrane transporter activity;amino acid metabolic process;thyroid hormone generation;ommochrome biosynthetic process;monocarboxylic acid transmembrane transporter activity;monoatomic anion transmembrane transporter activity;L-phenylalanine transmembrane transporter activity;L-tryptophan transmembrane transporter activity;inorganic molecular entity transmembrane transporter activi…
BGLB009335	LGUN_random_Scaffold3657	5UTR	CBFA2T family;TAFH/NHR1;Zinc finger, MYND-type;NHR2-like;TAFH/NHR1;Zinc finger, MYND-type;TAFH/NHR1;TAFH/NHR1;TAFH/NHR1 domain superfamily	negative regulation of transcription by RNA polymerase II;Golgi membrane;chromatin;RNA polymerase II transcription regulatory region sequence-specific DNA binding;DNA-binding transcription repressor activity, RNA polymerase II-specific;fibrillar center;behavioral fear response;response to hypoxia;neural tube closure;chromatin binding;transcription corepressor activity;nucleoplasm;germ cell develo…
BGLB011235	LGUN_random_Scaffold54	5UTR	HAT (Half-A-TPR) repeat;Suppressor of forked;Tetratricopeptide-like helical domain superfamily;Tetratricopeptide-like helical domain superfamily	commitment complex;regulation of alternative mRNA splicing, via spliceosome;mRNA 5'-splice site recognition;RNA binding;protein binding;U1 snRNP;response to stimulus;U2-type prespliceosome
BGLB014101	LGUN_random_Scaffold926	5UTR	;Protein arginine N-methyltransferase;Protein arginine N-methyltransferase;S-adenosyl-L-methionine-dependent methyltransferase superfamily;Zinc finger C2H2 superfamily	in utero embryonic development;transcription coactivator activity;nucleoplasm;cytosol;plasma membrane;chromatin organization;mRNA export from nucleus;metamorphosis;positive regulation of cell population proliferation;methyl-CpG binding;RNA splicing;peptidyl-arginine methylation, to asymmetrical-dimethyl arginine;snoRNP binding;midbrain-hindbrain boundary development;regulation of histone modifica…
BGLB016107	LGUN_random_Scaffold173	5UTR	Sclerostin/Sclerostin domain-containing protein 1;Cystine knot, C-terminal	extracellular space;negative regulation of cell fate commitment;negative regulation of BMP signaling pathway;hair follicle morphogenesis;BMP binding;odontogenesis of dentin-containing tooth;negative regulation of myoblast differentiation;mammary gland bud morphogenesis;epithelial cell fate commitment;negative regulation of canonical Wnt signaling pathway;BMP receptor activity;negative regulation …
BGLB016313	LG2_random_Scaffold432	5UTR	BEACH domain;FYVE zinc finger;WD40 repeat;PH-BEACH domain;FYVE zinc finger;Neurobeachin/BDCP, DUF4704;BEACH domain;WD40 repeat;Zinc finger, FYVE-related;WD40 repeat;PH-BEACH domain;BEACH domain;BEACH domain;WD40 repeat;WD40 repeat;PH-BEACH domain;BEACH domain;Zinc finger, FYVE/PHD-type;Zinc finger, FYVE/PHD-type;BEACH domain superfamily;WD40-repeat-containing domain superfamily	mitotic cytokinesis;autophagosome membrane;mitophagy;actomyosin contractile ring assembly;P-body;microtubule bundle formation;phagolysosome assembly;beta-N-acetylglucosaminylglycopeptide beta-1,4-galactosyltransferase activity;protein binding;1-phosphatidylinositol binding;nuclear envelope;nucleolus;lysosome;endosome;endoplasmic reticulum;trans-Golgi network;cytosol;plasma membrane;intracellular …
BGLB016523	LG16i_random_Scaffold158	PCG	PDZ domain;Pleckstrin homology domain;Rho GTPase-activating protein domain;Rho GTPase-activating protein domain;PDZ domain;Pleckstrin homology domain 9;Rho GTPase-activating protein domain;Pleckstrin homology domain;PDZ domain;PDZ domain;Rho GTPase activation protein;Rho GTPase activation protein;PDZ superfamily	Golgi membrane;acrosome assembly;GTPase activator activity;protein binding;cytosol;plasma membrane;Golgi organization;Rho protein signal transduction;protein localization;regulation of gastrulation;actin cytoskeleton;regulation of endocytosis;cytoplasmic vesicle membrane;positive regulation of GTPase activity;synapse;regulation of small GTPase mediated signal transduction;establishment of Golgi l…
BGLB016630	LG24_random_Scaffold261	PCG	;EGF-like calcium-binding domain;CUB domain;EGF-like domain;EGF-like calcium-binding domain;CUB domain;CUB domain;CUB domain;EGF-like domain;EGF-like domain;CUB domain;CUB domain;CUB domain;CUB domain;Spermadhesin, CUB domain superfamily;Spermadhesin, CUB domain superfamily;;EGF-like domain;CUB domain;von Willebrand factor, type D domain;NIDO domain;EGF-like calcium-binding domain;EGF-like calciu…	protein binding;collagen binding;extracellular region;intermediate filament;cell-matrix adhesion;peptidase activity;anatomical structure morphogenesis;tissue development;membrane;intermediate filament binding;hemidesmosome;extracellular matrix;system development;regulation of developmental process;hemidesmosome associated protein complex
BGLB016798	LG24_random_Scaffold159	PCG	AMOP domain;EGF-like calcium-binding domain;NIDO domain;EGF-like domain;Complement Clr-like EGF domain;von Willebrand factor, type D domain;EGF-like calcium-binding domain;EGF-like domain;AMOP domain;EGF-like domain;EGF-like domain;NIDO domain;EGF-like domain;EGF-like domain;von Willebrand factor, type D domain;von Willebrand factor, type D domain;von Willebrand factor, type D domain;von Willebra…	protein binding;membrane;extracellular matrix;multicellular organismal process;positive regulation of biological process;negative regulation of cellular process;regulation of response to stimulus;anatomical structure development
BGLB016915	LG17_random_Scaffold438	PCG	EGF-like domain;Reeler domain;EGF-like domain;Sialidase superfamily;Sialidase superfamily;Sialidase superfamily	extracellular space;cytoplasm;axon guidance;midgut development;long-term memory;locomotory behavior;associative learning;response to mechanical stimulus;glial cell differentiation;response to lithium ion;positive regulation of phosphatidylinositol 3-kinase signaling;response to insecticide;spinal cord patterning;ventral spinal cord development;dentate gyrus development;orbitofrontal cortex develo…
BGLB018200	LG24_random_Scaffold261	3UTR	0	0
BGLB018262	LGUN_random_Scaffold1395	5UTR	Ankyrin repeat;BTB/POZ domain;Ankyrin repeat;BTB/POZ domain;BTB/Kelch-associated;BTB/POZ domain;Ankyrin repeat;Ankyrin repeat;BTB/POZ domain;BTB/POZ domain;BTB/POZ domain;Ankyrin repeat-containing domain superfamily;SKP1/BTB/POZ domain superfamily;SKP1/BTB/POZ domain superfamily	ubiquitin ligase complex;protein binding;nucleoplasm;nucleolus;cytosol;plasma membrane;response to salt stress;regulation of cell communication;regulation of nucleobase-containing compound metabolic process;protein metabolic process;regulation of signaling;response to chemical;cellular macromolecule metabolic process;positive regulation of biological process;negative regulation of cellular proces…
BGLB018594	LG15_random_Scaffold539873	PCG	Dynein heavy chain, ATP-binding dynein motor region;Dynein heavy chain, coiled coil stalk;AH/BAR domain superfamily	kidney development;ATP binding;Golgi apparatus;spindle;cytoplasmic dynein complex;microtubule;plasma membrane;axoneme;cell cortex;RNA localization;Golgi organization;mitotic spindle organization;nuclear migration;determination of left/right symmetry;chemosensory behavior;retrograde axonal transport;minus-end-directed microtubule motor activity;dorsal/ventral pattern formation;regulation of cell c…
BGLB018682	LG11_random_Scaffold228	PCG	GPCR, family 3;GPCR, family 3, metabotropic glutamate receptor;Receptor, ligand binding region;GPCR family 3, C-terminal;GPCR family 3, C-terminal;GPCR family 3, C-terminal;Periplasmic binding protein-like I	PLC activating G protein-coupled glutamate receptor activity;group II metabotropic glutamate receptor activity;group III metabotropic glutamate receptor activity;desensitization of G protein-coupled receptor signaling pathway;calcium channel regulator activity;calcium ion binding;calmodulin binding;nucleus;cell cortex;regulation of DNA-templated transcription;regulation of translational elongatio…
BGLB019202	LGUN_random_Scaffold545	5UTR	Zinc finger C2H2-type;Zinc finger C2H2-type;Zinc finger C2H2-type;Zinc finger C2H2-type;Zinc finger C2H2-type;Zinc finger C2H2-type;Zinc finger C2H2-type;Zinc finger C2H2-type;Zinc finger C2H2 superfamily;Zinc finger C2H2 superfamily;Zinc finger C2H2 superfamily	RNA polymerase II transcription regulatory region sequence-specific DNA binding;DNA-binding transcription factor activity, RNA polymerase II-specific;developmental process involved in reproduction;protein binding;nucleus;regulation of transcription by RNA polymerase II;cellular process involved in reproduction in multicellular organism;positive regulation of DNA-templated transcription;male gamet…
BGLB019621	LG6_random_Scaffold582	3UTR	Acyl-CoA-binding protein, ACBP;Acyl-CoA-binding protein, ACBP;Enoyl-CoA hydratase/isomerase;Acyl-CoA-binding protein, ACBP;Acyl-CoA-binding protein, ACBP;Acyl-CoA-binding protein, ACBP;ClpP/crotonase-like domain superfamily;Acyl-CoA binding protein superfamily	fatty-acyl-CoA binding;chromatin binding;transcription corepressor activity;delta(3)-delta(2)-enoyl-CoA isomerase activity;chromosome;mitochondrion;peroxisomal matrix;cytosol;fatty acid beta-oxidation;spermatid development;nuclear speck;protein-macromolecule adaptor activity;methylated histone binding;identical protein binding;defense response to Gram-negative bacterium;random inactivation of X c…
BGLB021245	LG21_random_Scaffold104	PCG	Rab protein geranylgeranyltransferase component A;GDP dissociation inhibitor;GDP dissociation inhibitor;GDP dissociation inhibitor;FAD/NAD(P)-binding domain superfamily	spindle pole;blood vessel development;Rab geranylgeranyltransferase activity;GDP-dissociation inhibitor activity;nucleoplasm;aster;cytosol;Rab-protein geranylgeranyltransferase complex;protein targeting to membrane;small GTPase mediated signal transduction;neurotransmitter secretion;visual perception;synaptic vesicle;peptide transport;membrane;vesicle-mediated transport;protein geranylgeranylatio…
BGLB022338	LG17_random_Scaffold1015	PCG	EGF-like domain;EGF-like domain;EGF-like domain;EGF-like domain;Growth factor receptor cysteine-rich domain superfamily	low-density lipoprotein particle receptor activity;scavenger receptor activity;plasma membrane;receptor-mediated endocytosis;cell adhesion;cell-cell signaling;protein-disulfide reductase activity;negative regulation of angiogenesis;low-density lipoprotein particle binding;endocytic vesicle membrane;defense response to bacterium;organic substance metabolic process;import into cell
BGLB023311	LG17_random_Scaffold222	PCG	Endonuclease/exonuclease/phosphatase superfamily	0
BGLB026915	LGUN_random_Scaffold453	5UTR	0	0
BGLB027033	LGUN_random_Scaffold1486	5UTR	Indoleamine 2,3-dioxygenase;Tryptophan/Indoleamine 2,3-dioxygenase-like	cytokine production involved in inflammatory response;positive regulation of T cell tolerance induction;positive regulation of chronic inflammatory response;positive regulation of type 2 immune response;tryptophan 2,3-dioxygenase activity;cytosol;xenobiotic metabolic process;female pregnancy;electron transfer activity;amino acid binding;tryptophan catabolic process to kynurenine;oxygen binding;el…
BGLB027328	LGUN_random_Scaffold6791	5UTR	0	0
BGLB027740	LG24_random_Scaffold17	PCG	EGF-like domain;Laminin G domain;Coagulation factor 5/8 C-terminal domain;EGF-like domain;Coagulation factor 5/8 C-terminal domain;Laminin G domain;Laminin G domain;Laminin G domain;EGF-like domain;Laminin G domain;Laminin G domain;EGF-like domain;Coagulation factor 5/8 C-terminal domain;Coagulation factor 5/8 C-terminal domain;Laminin G domain;Laminin G domain;Laminin G domain;Laminin G domain;L…	protease binding;protein localization to paranode region of axon;heart process;early endosome;Golgi apparatus;pleated septate junction;cytoskeleton organization;establishment or maintenance of cell polarity;dorsal closure;synaptic target recognition;voltage-gated potassium channel complex;positive regulation of signal transduction;cell surface;synaptic vesicle targeting;synaptic vesicle docking;S…
BGLB028351	LG1i_random_Scaffold7	PCG	Pirin, C-terminal domain;Pirin, N-terminal domain;Pirin, N-terminal domain;Pirin, N-terminal domain;RmlC-like cupin domain superfamily	transcription coregulator activity;protein binding;nucleoplasm;cytosol;transcription by RNA polymerase II;digestion;quercetin 2,3-dioxygenase activity;abscisic acid-activated signaling pathway;blue light signaling pathway;monocyte differentiation;peptidase inhibitor activity;defense response to bacterium;metal ion binding
BGLB031157	LGUN_random_Scaffold3609	5UTR	Ras GTPase-activating domain;Pleckstrin homology domain;C2 domain;Disabled homolog 2-interacting protein, C-terminal domain;C2 domain;Ras GTPase-activating domain;C2 domain;Pleckstrin homology domain;Ras GTPase-activating domain;Ras GTPase-activating domain;Ras GTPase-activating domain;C2 domain superfamily;Rho GTPase activation protein;Rho GTPase activation protein	negative regulation of transcription by RNA polymerase II;GTPase activator activity;death receptor binding;cytosol;I-kappaB phosphorylation;pattern specification process;short-term memory;long-term memory;visual learning;extrinsic apoptotic signaling pathway via death domain receptors;cytoplasmic side of plasma membrane;negative regulation of endothelial cell migration;negative regulation of epit…
BGLB032186	LG11_random_Scaffold4504	PCG	Armadillo-type fold	nuclear export signal receptor activity;nuclear pore;nucleoplasm;cytosol;small GTPase binding;positive regulation of protein export from nucleus;regulation of peptide transport
BGLB033432	LG22_random_Scaffold62	PCG	Myc-type, basic helix-loop-helix (bHLH) domain;Helix-loop-helix DNA-binding domain superfamily	0
BGLB033869	LG21_random_Scaffold454	PCG	Transmembrane protein 232	0
BGLB034644	LG13_random_Scaffold41	PCG	Glucose-methanol-choline oxidoreductase, C-terminal;Glucose-methanol-choline oxidoreductase, N-terminal;Glucose-methanol-choline oxidoreductase, N-terminal;FAD/NAD(P)-binding domain superfamily	binding;mitochondrion;membrane;oxidoreductase activity, acting on CH-OH group of donors;small molecule metabolic process;sperm storage;organonitrogen compound metabolic process
BGLB034861	LGUN_random_Scaffold2080	5UTR	0	0
BGLB036424	LG26_random_Scaffold59	3UTR	Zinc finger C2H2-type;Zinc finger C2H2-type;Zinc finger C2H2-type;Zinc finger C2H2-type;Zinc finger C2H2-type;Zinc finger C2H2-type;Zinc finger C2H2-type;Zinc finger C2H2-type;Zinc finger C2H2-type;Zinc finger C2H2-type;Zinc finger C2H2-type;Zinc finger C2H2-type;Zinc finger C2H2-type;Zinc finger C2H2-type;Zinc finger C2H2 superfamily;Zinc finger C2H2 superfamily;Zinc finger C2H2 superfamily;Zinc…	chromatin;RNA polymerase II transcription regulatory region sequence-specific DNA binding;protein binding;nucleus;regulation of signal transduction;transcription repressor complex;positive regulation of transcription by RNA polymerase II;negative regulation of cellular process;negative regulation of response to stimulus
BGLB036645	LG21_random_Scaffold104	5UTR	RWD domain;Small nuclear ribonucleoprotein Prp3, C-terminal domain;RWD domain;RWD domain;Ubiquitin-conjugating enzyme/RWD-like	protein binding
BGLB038025	LGUN_random_Scaffold263	5UTR	Protein-tyrosine phosphatase-like, PTPLA;CS domain;CS domain;HSP20-like chaperone	GTPase activator activity;mitochondrion;endoplasmic reticulum membrane;cytosol;I-kappaB kinase/NF-kappaB signaling;Rho protein signal transduction;Rac protein signal transduction;3-hydroxyacyl-CoA dehydratase activity;enzyme binding;sphingolipid biosynthetic process;fatty acid elongation;nuclear membrane;activation of protein kinase activity;very long-chain fatty acid biosynthetic process;positiv…
BGLB038549	LGUN_random_Scaffold695	5UTR	0	0
BGLB038654	LGUN_random_Scaffold1060	5UTR	VWFC domain;Fibronectin type III;Fibronectin type III;Fibronectin type III;Fibronectin type III;Fibronectin type III;VWFC domain;Fibronectin type III;Fibronectin type III;Fibronectin type III;Fibronectin type III superfamily;Fibronectin type III superfamily	instar larval development;signal transduction;axon guidance;apical plasma membrane;signaling receptor activity
BGLB039198	LG22_random_Scaffold62	PCG	W2 domain;Nucleotidyl transferase domain;W2 domain;W2 domain;Translation initiation factor eIF-2B subunit epsilon, N-terminal;Translation initiation factor eIF-2B subunit epsilon, N-terminal;Translation initiation factor eIF-2B subunit epsilon, W2 domain;Nucleotide-diphospho-sugar transferases;Trimeric LpxA-like superfamily;Armadillo-type fold	nucleotide binding;ovarian follicle development;cytoplasmic translational initiation;RNA binding;translation initiation factor activity;guanyl-nucleotide exchange factor activity;nucleus;cytosol;eukaryotic translation initiation factor 2B complex;aging;response to heat;response to glucose;response to lithium ion;astrocyte development;oligodendrocyte development;nucleotidyltransferase activity;hip…
BGLB039841	LG24_random_Scaffold592	5UTR	G protein-coupled receptor, rhodopsin-like;GPCR, rhodopsin-like, 7TM;GPCR, rhodopsin-like, 7TM	0
BGLB040089	LGUN_random_Scaffold3211	5UTR	von Willebrand factor, type D domain;VWFC domain;Coagulation factor 5/8 C-terminal domain;VWFC domain;Uncharacterised domain, cysteine-rich;von Willebrand factor, type D domain;Trypsin Inhibitor-like, cysteine rich domain;Uncharacterised domain, cysteine-rich;Coagulation factor 5/8 C-terminal domain;von Willebrand factor, type D domain;von Willebrand factor, type D domain;Coagulation factor 5/8 C…	system process;protein binding;cytoplasm;hemostasis;response to external stimulus;response to organic substance;endomembrane system;cell differentiation;vesicle;intracellular membrane-bounded organelle;protein-containing complex binding;anatomical structure development;regulation of cellular process;mucus layer;cell periphery
BGLB040428	LG20_random_Scaffold364	PCG	MAM domain;MAM domain;MAM domain;MAM domain;MAM domain;MAM domain;MAM domain;MAM domain;MAM domain;MAM domain;MAM domain;MAM domain;MAM domain;MAM domain;MAM domain;MAM domain;MAM domain;MAM domain;MAM domain;MAM domain;Concanavalin A-like lectin/glucanase domain superfamily;Concanavalin A-like lectin/glucanase domain superfamily;Concanavalin A-like lectin/glucanase domain superfamily;Concanavali…	cytoplasm;brain development;endomembrane system;membrane;cell migration;spinal cord association neuron differentiation;intracellular membrane-bounded organelle;negative regulation of synapse assembly;GABA-ergic synapse;regulation of synaptic membrane adhesion

## Sheet: bgl-miR-100-5p
Gène	Scaffold	Localité	Protéine	Function
BGLB000697	LG14i_random_Scaffold5921	PCG	;von Willebrand factor, type A;Sushi/SCR/CCP domain;EGF-like domain;EGF-like domain;EGF-like calcium-binding domain;HYR domain;EGF-like domain;EGF-like, conserved site;EGF-like, conserved site;von Willebrand factor, type A;Sushi/SCR/CCP domain;Tyrosine-protein kinase ephrin type A/B receptor-like;EGF-like domain;EGF-like domain;EGF-like domain;Pentraxin-related;Sushi/SCR/CCP domain;Sushi/SCR/CCP …	angiogenesis;somitogenesis;neural plate development;placenta development;morphogenesis of an epithelial sheet;positive regulation of neuroblast proliferation;columnar/cuboidal epithelial cell differentiation;defense response to insect;endocardium development;atrioventricular valve morphogenesis;cardiac chamber formation;cardiac ventricle morphogenesis;cardiac atrium morphogenesis;regulation of ca…
BGLB000955	LG18_random_Scaffold355	PCG	Nuclear hormone receptor;Zinc finger, nuclear hormone receptor-type;Nuclear hormone receptor, ligand-binding domain;Zinc finger, nuclear hormone receptor-type;Nuclear hormone receptor, ligand-binding domain;Zinc finger, nuclear hormone receptor-type;Nuclear hormone receptor, ligand-binding domain;Zinc finger, nuclear hormone receptor-type;Zinc finger, nuclear hormone receptor-type;Zinc finger, nu…	negative regulation of transcription by RNA polymerase II;nuclear receptor activity;nucleoplasm;cytoplasm;glycogen biosynthetic process;photoperiodism;proteasomal protein catabolic process;positive regulation of gene expression;mushroom body development;molting cycle, collagen and cuticulin-based cuticle;protein destabilization;cellular response to hormone stimulus;circadian regulation of gene ex…
BGLB002318	LG3i_random_Scaffold24	5UTR	Protein kinase domain;Protein kinase domain;Protein kinase domain;Protein kinase domain;Protein kinase-like domain superfamily	mitotic cell cycle G1 arrest in response to pheromone;cytokinesis by cell plate formation;septin ring assembly;pattern recognition receptor signaling pathway;MAP kinase activity;ATP binding;cytosol;cell cortex;hyperosmotic response;male meiosis cytokinesis;G protein-coupled receptor signaling pathway;axon guidance;response to water deprivation;pollen development;response to wounding;abscisic acid…
BGLB003141	LG6_random_Scaffold888	3UTR	FAD dependent oxidoreductase;FAD dependent oxidoreductase;FAD dependent oxidoreductase	protein binding;peroxisome;cytosol;aspartate catabolic process;insemination;grooming behavior;D-aspartate oxidase activity;D-amino acid catabolic process;hormone metabolic process;D-glutamate oxidase activity;D-serine metabolic process;FAD binding;bounding membrane of organelle
BGLB019300	LGUN_random_Scaffold1099	5UTR	CUB domain;CUB domain;CUB domain;CUB domain;Spermadhesin, CUB domain superfamily	protein binding;collagen binding;extracellular space;lysosome;proteolysis;learning or memory;metallopeptidase activity;gonad development;dorsal/ventral pattern formation;endomembrane system;endocytic vesicle;cytoplasmic vesicle membrane;epithelial cell differentiation;cell projection membrane;tube development;cargo receptor activity;homeostatic process;defense response to bacterium;small molecule…
BGLB021714	LGUN_random_Scaffold1396	5UTR	0	0
BGLB030420	LGUN_random_Scaffold4993	5UTR	Alpha/beta hydrolase fold-3;Alpha/Beta hydrolase fold	carboxylic ester hydrolase activity;cellular anatomical entity
BGLB033854	LG34i_random_Scaffold5	3UTR	0	0
BGLB033958	LG17_random_Scaffold1568	PCG	0	0
BGLB040168	LGUN_random_Scaffold840	5UTR	Galactose-binding-like domain superfamily	0

## Sheet: bgl-miR-10a-5p
Gène	Scaffold	Localité	Protéine	Function
BGLB000108	LGUN_random_Scaffold2594	5UTR	Aerolysin;Aerolysin;Aerolysin;Aerolysin	0
BGLB000576	LG11_random_Scaffold604	5UTR	SET domain;Zinc finger C2H2-type;Zinc finger C2H2-type;Zinc finger C2H2-type;Zinc finger C2H2-type;SET domain;Zinc finger C2H2-type;Zinc finger C2H2-type;Zinc finger C2H2-type;PRDM1, PR/SET domain;Zinc finger C2H2 superfamily;SET domain superfamily;Zinc finger C2H2 superfamily;Zinc finger C2H2 superfamily	negative regulation of transcription by RNA polymerase II;RNA polymerase II cis-regulatory region sequence-specific DNA binding;DNA-binding transcription repressor activity, RNA polymerase II-specific;morphogenesis of a branching structure;kidney development;maternal placenta development;adaptive immune response;inflammatory response to antigenic stimulus;heart valve development;ventricular septu…
BGLB000713	LG16i_random_Scaffold158	PCG	Importin-beta, N-terminal domain;Importin-beta, N-terminal domain;Importin-beta, N-terminal domain;Armadillo-type fold	fibrillar center;transporter activity;protein binding;nuclear envelope;nucleoplasm;cytosol;ribosomal protein import into nucleus;peptide transport;protein import;nuclear import signal receptor activity
BGLB000846	LG17_random_Scaffold37	PCG	Molybdate-anion transporter;MFS transporter superfamily	protein binding
BGLB000860	LG17_random_Scaffold378	PCG	Smooth muscle protein/calponin;SH2 domain;SH3 domain;SH2 domain;Dbl homology (DH) domain;Calponin homology domain;Dbl homology (DH) domain;Calponin homology domain;SH2 domain;SH3 domain;Protein kinase C-like, phorbol ester/diacylglycerol-binding domain;SH3 domain;Dbl homology (DH) domain;SH3 domain;SH2 domain;Protein kinase C-like, phorbol ester/diacylglycerol-binding domain;Calponin homology dom…	compound eye morphogenesis;immunological synapse;guanyl-nucleotide exchange factor activity;epidermal growth factor receptor binding;nucleus;cell-cell junction;vesicle fusion;phagocytosis;cellular response to DNA damage stimulus;G protein-coupled receptor signaling pathway;integrin-mediated signaling pathway;small GTPase mediated signal transduction;dorsal closure;central nervous system developme…
BGLB001030	LG1i_random_Scaffold7	PCG	WD40 repeat;EF-hand domain;WD40 repeat;EF-hand domain;WD40 repeat;WD40 repeat;WD40 repeat;WD40 repeat;WD40 repeat;EF-hand domain;WD40 repeat;WD40 repeat;WD40 repeat;WD40 repeat;EF-hand domain;EF-hand domain pair;WD40-repeat-containing domain superfamily;WD40-repeat-containing domain superfamily;WD40-repeat-containing domain superfamily	0
BGLB001048	LG20_random_Scaffold1151	PCG	Zinc finger C2H2-type;Zinc finger C2H2-type;Zinc finger C2H2-type;Zinc finger C2H2-type;Zinc finger C2H2-type;Zinc finger C2H2-type;Zinc finger C2H2-type;Zinc finger C2H2-type;Zinc finger C2H2-type;Zinc finger C2H2 superfamily;Zinc finger C2H2 superfamily;Zinc finger C2H2 superfamily;Zinc finger C2H2 superfamily	negative regulation of transcription by RNA polymerase II;RNA polymerase II cis-regulatory region sequence-specific DNA binding;DNA-binding transcription repressor activity, RNA polymerase II-specific;DNA-binding transcription activator activity, RNA polymerase II-specific;inflammatory response to antigenic stimulus;chromatin binding;nucleoplasm;nucleolus;cytosol;regulation of transcription by RN…
BGLB001108	LG20_random_Scaffold364	PCG	Low-density lipoprotein (LDL) receptor class A repeat;MAM domain;MAM domain;Low-density lipoprotein (LDL) receptor class A repeat;Low-density lipoprotein (LDL) receptor class A repeat;MAM domain;MAM domain;MAM domain;MAM domain;Low-density lipoprotein (LDL) receptor class A repeat;MAM domain;MAM domain;MAM domain;MAM domain;MAM domain;MAM domain;MAM domain;MAM domain;MAM domain;MAM domain;Low-den…	neuron migration;binding;pattern specification process;brain development;endomembrane system;membrane;spinal cord motor neuron differentiation;spinal cord association neuron differentiation;cytoplasmic vesicle;negative regulation of synapse assembly;cell periphery;glutamatergic synapse;GABA-ergic synapse;regulation of synaptic membrane adhesion;regulation of presynapse assembly
BGLB001114	LG20_random_Scaffold364	PCG	Low-density lipoprotein (LDL) receptor class A repeat;Low-density lipoprotein (LDL) receptor class A repeat;MAM domain;MAM domain;Low-density lipoprotein (LDL) receptor class A repeat;MAM domain;Low-density lipoprotein (LDL) receptor class A repeat;MAM domain;Low-density lipoprotein (LDL) receptor class A repeat;Low-density lipoprotein (LDL) receptor class A repeat;MAM domain;MAM domain;MAM domai…	neuron migration;pattern specification process;brain development;endomembrane system;membrane;spinal cord motor neuron differentiation;spinal cord association neuron differentiation;cytoplasmic vesicle;negative regulation of synapse assembly;glutamatergic synapse;GABA-ergic synapse;regulation of synaptic membrane adhesion;regulation of presynapse assembly
BGLB001299	LG24_random_Scaffold159	PCG	0	0
BGLB001319	LG24_random_Scaffold17	PCG	NIDO domain;von Willebrand factor, type D domain;EGF-like calcium-binding domain;EGF-like domain;von Willebrand factor, type D domain;EGF-like calcium-binding domain;NIDO domain;EGF-like domain;EGF-like domain;NIDO domain;AMOP domain;EGF-like domain;von Willebrand factor, type D domain;von Willebrand factor, type D domain;von Willebrand factor, type D domain;von Willebrand factor, type D domain;v…	protein binding;collagen binding;extracellular region;intermediate filament;plasma membrane;cell communication;cell-matrix adhesion;intermediate filament binding;signaling;hemidesmosome;extracellular matrix;animal organ development;positive regulation of cellular process;regulation of response to stimulus;system development;hemidesmosome associated protein complex
BGLB001336	LG24_random_Scaffold180	PCG	Bicaudal-D protein	annulate lamellae;nuclear pore;trans-Golgi network;centrosome;cytosol;microtubule associated complex;cytoplasmic microtubule;plasma membrane;retrograde vesicle-mediated transport, Golgi to endoplasmic reticulum;germarium-derived oocyte fate determination;oocyte nucleus migration involved in oocyte dorsal/ventral axis specification;cytoskeletal anchor activity;oocyte microtubule cytoskeleton polar…
BGLB001480	LG26_random_Scaffold59	3UTR	AAA+ ATPase domain;ABC-2 type transporter;ABC transporter-like, ATP-binding domain;ABC transporter family G domain;ABC transporter-like, ATP-binding domain;ABC transporter-like, ATP-binding domain;P-loop containing nucleoside triphosphate hydrolase	amine transmembrane transporter activity;ATP binding;phospholipid binding;mitochondrion;endoplasmic reticulum;Golgi apparatus;regulation of DNA-templated transcription;ommochrome biosynthetic process;monoatomic anion transport;eye pigment precursor transport;endocytosis;response to salt stress;detection of hormone stimulus;cytokinin-activated signaling pathway;coumarin metabolic process;external …
BGLB002323	LG3i_random_Scaffold24	5UTR	Rad1/Rec1/Rad17;Cell cycle checkpoint protein, Rad1;Rad1/Rec1/Rad17;Rad1/Rec1/Rad17;Rad1/Rec1/Rad17	damaged DNA binding;protein binding;nucleoplasm;nucleotide-excision repair;telomere maintenance via telomerase;3'-5' exonuclease activity;intrinsic apoptotic signaling pathway in response to DNA damage;checkpoint clamp complex;cellular macromolecule biosynthetic process;mitotic DNA damage checkpoint signaling;mitotic G2/M transition checkpoint;meiotic recombination checkpoint signaling;anatomical…
BGLB003054	LG6_random_Scaffold1244	3UTR	Armadillo-type fold	phosphoprotein phosphatase activity;cytoplasm;protein phosphorylation;signal transduction;protein phosphatase regulator activity;protein domain specific binding;protein phosphatase 4 complex;multicellular organismal process;regulation of phosphoprotein phosphatase activity;cellular macromolecule metabolic process;negative regulation of cytoskeleton organization;negative regulation of chromosome s…
BGLB008478	LGUN_random_Scaffold301	5UTR	Wnt;Wnt;Wnt;Wnt	branching involved in ureteric bud morphogenesis;somitogenesis;liver development;positive regulation of endothelial cell proliferation;lymphangiogenesis;heart looping;endochondral ossification;positive regulation of mesenchymal cell proliferation;chondrocyte differentiation;lens development in camera-type eye;thrombocyte differentiation;primary heart field specification;secondary heart field spec…
BGLB012962	LGUN_random_Scaffold738	5UTR	Short-chain dehydrogenase/reductase SDR;Short-chain dehydrogenase/reductase SDR;Short-chain dehydrogenase/reductase SDR;NAD(P)-binding domain superfamily	cytoplasm;lipid metabolic process;membrane;steroid dehydrogenase activity, acting on the CH-OH group of donors, NAD or NADP as acceptor;membrane-bounded organelle;cellular metabolic process;innate immune response;defense response to Gram-negative bacterium;organic cyclic compound metabolic process
BGLB016512	LGUN_random_Scaffold1127	5UTR	RNA polymerase Rpb7-like , N-terminal;RNA polymerase III, subunit Rpc25;RNA polymerase III, subunit Rpc25;RNA polymerase Rpb7-like, N-terminal domain superfamily;Nucleic acid-binding, OB-fold	RNA polymerase III activity;immune system process;nucleic acid binding;protein binding;nucleoplasm;RNA polymerase III complex;centrosome;cytosol;transcription initiation at RNA polymerase III promoter;termination of RNA polymerase III transcription;cellular macromolecule biosynthetic process;tRNA transcription by RNA polymerase III;defense response to other organism
BGLB016523	LG16i_random_Scaffold158	PCG	PDZ domain;Pleckstrin homology domain;Rho GTPase-activating protein domain;Rho GTPase-activating protein domain;PDZ domain;Pleckstrin homology domain 9;Rho GTPase-activating protein domain;Pleckstrin homology domain;PDZ domain;PDZ domain;Rho GTPase activation protein;Rho GTPase activation protein;PDZ superfamily	Golgi membrane;acrosome assembly;GTPase activator activity;protein binding;cytosol;plasma membrane;Golgi organization;Rho protein signal transduction;protein localization;regulation of gastrulation;actin cytoskeleton;regulation of endocytosis;cytoplasmic vesicle membrane;positive regulation of GTPase activity;synapse;regulation of small GTPase mediated signal transduction;establishment of Golgi l…
BGLB016573	LG1i_random_Scaffold7	PCG	Armadillo-type fold;3'5'-cyclic nucleotide phosphodiesterase;GAF domain;HD/PDEase domain;GAF domain;GAF domain;3'5'-cyclic nucleotide phosphodiesterase, catalytic domain;3'5'-cyclic nucleotide phosphodiesterase, catalytic domain;HD/PDEase domain;HD/PDEase domain;HD/PDEase domain;HD/PDEase domain	negative regulation of transcription by RNA polymerase II;magnesium ion binding;response to acid chemical;heart valve development;ventricular septum development;3',5'-cyclic-AMP phosphodiesterase activity;cGMP-stimulated cyclic-nucleotide phosphodiesterase activity;calcium channel activity;nucleus;mitochondrial outer membrane;mitochondrial inner membrane;mitochondrial matrix;endoplasmic reticulum…
BGLB016688	LG24_random_Scaffold17	PCG	Fibrillar collagen, C-terminal;VWFC domain;Collagen triple helix repeat;Fibrillar collagen, C-terminal;Fibrillar collagen, C-terminal;VWFC domain;VWFC domain	ossification;blood vessel development;protein binding;fibrillar collagen trimer;cytoplasm;response to stress;cell surface receptor signaling pathway;nervous system development;metabolic process;response to abiotic stimulus;tissue development;response to inorganic substance;endomembrane system;response to organic cyclic compound;cellular component assembly;extracellular matrix organization;respons…
BGLB016833	LG20_random_Scaffold204	PCG	PLAT/LH2 domain;PLAT/LH2 domain;PLAT/LH2 domain;PLAT/LH2 domain;PLAT/LH2 domain;PLAT/LH2 domain;PLAT/LH2 domain;PLAT/LH2 domain;PLAT/LH2 domain;PLAT/LH2 domain;PLAT/LH2 domain;PLAT/LH2 domain;PLAT/LH2 domain;PLAT/LH2 domain;PLAT/LH2 domain;PLAT/LH2 domain;PLAT/LH2 domain;PLAT/LH2 domain;PLAT/LH2 domain;PLAT/LH2 domain;PLAT/LH2 domain;PLAT/LH2 domain;PLAT/LH2 domain;PLAT/LH2 domain superfamily;PLA…	cartilage condensation;liver development;embryonic placenta development;polycystin complex;catalytic activity;transmembrane signaling receptor activity;calcium channel activity;protein binding;nucleus;endoplasmic reticulum;Golgi apparatus;protein export from nucleus;receptor signaling pathway via JAK-STAT;determination of left/right symmetry;heart development;sensory perception of sound;cell surf…
BGLB017113	LG24_random_Scaffold159	PCG	0	0
BGLB017406	LG20_random_Scaffold204	3UTR	Kinesin motor domain;Kinesin motor domain;Kinesin motor domain;Kinesin motor domain;P-loop containing nucleoside triphosphate hydrolase	in utero embryonic development;heart looping;cilium movement;ATP binding;nucleus;centrosome;centriole;cytosol;plus-end kinesin complex;spindle microtubule;retrograde vesicle-mediated transport, Golgi to endoplasmic reticulum;mitotic centrosome separation;smoothened signaling pathway;sensory perception of smell;microtubule binding;synaptic vesicle;anterograde axonal transport;epidermis development…
BGLB017474	LG1i_random_Scaffold7	PCG	Fragile site-associated protein, C-terminal;Fragile site-associated protein, C-terminal;Fragile site-associated protein, C-terminal	regulation of cell growth;protein binding;nucleus;lipid metabolic process;phagocytosis;spermatogenesis;membrane;lipid storage;regulation of epithelial cell differentiation;endocytic recycling;multi-organism reproductive process;fat cell differentiation;synaptic vesicle endocytosis;system development;nucleus localization;adipose tissue development;regulation of biological quality;import into cell
BGLB018117	LGUN_random_Scaffold1728	5UTR	0	0
BGLB019070	LGUN_random_Scaffold136	5UTR	Glycoside hydrolase, family 59;Glycosyl hydrolase family 59, central domain;Glycoside hydrolase, family 59;Glycoside hydrolase superfamily	galactosylceramidase activity;galactosylceramide catabolic process;cellular nitrogen compound metabolic process;myelination;lysosomal lumen
BGLB019257	LG22_random_Scaffold62	PCG	0	extracellular region;nucleus;cytoplasm;microtubule organizing center;microtubule;microtubule binding;cellular process;protein homodimerization activity;intercellular bridge
BGLB022455	LG17_random_Scaffold578	PCG	Protein kinase domain;Protein kinase domain;Protein kinase domain;Death-like domain superfamily;Protein kinase-like domain superfamily	nucleotide binding;regulation of cytokine-mediated signaling pathway;MyD88-dependent toll-like receptor signaling pathway;protein serine/threonine kinase activity;NF-kappaB-inducing kinase activity;interleukin-1 receptor binding;nucleus;lipid droplet;cytosol;transmembrane receptor protein serine/threonine kinase signaling pathway;activation of NF-kappaB-inducing kinase activity;zygotic specificat…
BGLB022735	LG16i_random_Scaffold158	PCG	0	0
BGLB023031	LG17_random_Scaffold1518	PCG	Cyclin-like;CyclinH/Ccl1;Cyclin, N-terminal;Cyclin, C-terminal domain 2;Cyclin-like;Cyclin-like superfamily;Cyclin-like superfamily	transcription factor TFIIH core complex;male germ cell nucleus;cyclin-dependent protein serine/threonine kinase activity;protein binding;transcription-coupled nucleotide-excision repair;nucleotide-excision repair, preincision complex assembly;transcription initiation at RNA polymerase I promoter;termination of RNA polymerase I transcription;transcription initiation at RNA polymerase II promoter;t…
BGLB023119	LG5_random_Scaffold299	3UTR	0	0
BGLB023299	LG20_random_Scaffold297	PCG	WD40 repeat;Beta-propeller repeat TECPR;Beta-propeller repeat TECPR;Beta-propeller repeat TECPR;Cytochrome cd1-nitrite reductase-like, haem d1 domain superfamily;WD40-repeat-containing domain superfamily	binding;vacuole;autophagy;organelle organization;membrane;intracellular transport;developmental pigmentation;biological regulation
BGLB023926	LG24_random_Scaffold487	5UTR	Potential DNA-binding domain	protein binding;nucleoplasm;cytosol;plasma membrane;regulation of DNA replication;DNA recombination;chromatin remodeling;actin cytoskeleton;protein deubiquitination;Ino80 complex;gravitaxis;histone H4-K5 acetylation;histone H4-K8 acetylation;histone H4-K16 acetylation;NSL complex;positive regulation of DNA repair;positive regulation of DNA-templated transcription;regulation of embryonic developme…
BGLB023959	LG4_random_Scaffold721	3UTR	Sugar/inositol transporter;Major facilitator, sugar transporter-like;Major facilitator, sugar transporter-like;Major facilitator superfamily domain;MFS transporter superfamily	Golgi membrane;female germ cell nucleus;photoreceptor inner segment;female pronucleus;acrosomal membrane;insulin receptor binding;long-chain fatty acid transporter activity;insulin-responsive glucose:proton symporter activity;glucose binding;multivesicular body;cytosol;caveola;clathrin-coated pit;lactose biosynthetic process;female pregnancy;monoatomic anion transmembrane transporter activity;res…
BGLB025430	LG21_random_Scaffold104	PCG	Potassium channel domain;Potassium channel domain	cardiac ventricle development;inward rectifier potassium channel activity;sodium channel activity;nucleus;endosome;endoplasmic reticulum;regulation of muscle contraction;G protein-coupled receptor signaling pathway;memory;synaptic vesicle;response to xenobiotic stimulus;response to mechanical stimulus;response to toxic substance;cell surface;positive regulation of cell death;outward rectifier pot…
BGLB025660	LGUN_random_Scaffold30	5UTR	Major facilitator superfamily;Major facilitator superfamily domain;MFS transporter superfamily	protein binding;monoatomic ion transport;neurotransmitter transport;secondary active transmembrane transporter activity;quaternary ammonium group transmembrane transporter activity;carnitine transport;multicellular organismal process;carboxylic acid transport;response to stimulus;transmembrane transport;regulation of biological quality;catecholamine uptake;plasma membrane region
BGLB027946	LG34i_random_Scaffold5	5UTR	Galactose-binding-like domain superfamily	0
BGLB028799	LGUN_random_Scaffold4326	5UTR	Stn1, C-terminal	0
BGLB029529	LG5_random_Scaffold299	3UTR	0	0
BGLB029784	LG73i_random_Scaffold770	5UTR	Intermediate filament, rod domain	protein binding;nuclear envelope;nuclear lamina;cytoplasm;intermediate filament;nucleus organization;cytoskeleton organization;establishment or maintenance of cell polarity;negative regulation of cell population proliferation;response to abiotic stimulus;regulation of gene expression;positive regulation of macromolecule metabolic process;apical plasma membrane;regulation of cellular metabolic pro…
BGLB029892	LG10_random_Scaffold77	PCG	Basic-leucine zipper domain;Basic-leucine zipper domain;Basic-leucine zipper domain;Basic-leucine zipper domain;Basic-leucine zipper domain superfamily	Golgi membrane;RNA polymerase II cis-regulatory region sequence-specific DNA binding;DNA-binding transcription activator activity, RNA polymerase II-specific;eye development;transcription coactivator activity;nucleoplasm;chromosome;mitochondrion;endoplasmic reticulum membrane;cytosol;protein folding;spermatogenesis;visual perception;positive regulation of autophagy;positive regulation of gene exp…
BGLB030468	LG14_random_Scaffold93	PCG	Serine-threonine/tyrosine-protein kinase, catalytic domain;Serine-threonine/tyrosine-protein kinase, catalytic domain;Protein kinase domain;Protein kinase-like domain superfamily	pericentriolar material;primary ovarian follicle growth;gastrulation with mouth forming second;immunological synapse;phosphotyrosine residue binding;positive regulation of cytokine production;non-membrane spanning protein tyrosine kinase activity;protein serine/threonine phosphatase activity;protein kinase C binding;insulin receptor binding;nucleus;endosome;cytosol;caveola;cell-cell junction;prot…
BGLB030599	LG11_random_Scaffold228	PCG	0	0
BGLB031398	LG20_random_Scaffold204	PCG	Domain of unknown function DUF4203	plasma membrane;positive regulation of insulin secretion;cellular response to unfolded protein;negative regulation of programmed cell death
BGLB031500	LG22_random_Scaffold62	PCG	Pericentriolar material 1 protein, C-terminal	pericentriolar material;neuron migration;nucleoplasm;centriole;cytosol;centrosome cycle;regulation of G2/M transition of mitotic cell cycle;interkinetic nuclear migration;cytoplasmic microtubule organization;nuclear membrane;protein-containing complex;centriolar satellite;microtubule anchoring at centrosome;social behavior;imaginal disc-derived wing hair organization;intraciliary transport involv…
BGLB034441	LG20_random_Scaffold442	5UTR	0	membrane
BGLB035398	LG14_random_Scaffold93	PCG	Protein of unknown function DUF1387;UBA-like superfamily	nucleoplasm;nucleolus;cytosol;protein-containing complex
BGLB035426	LGUN_random_Scaffold154	5UTR	Harbinger transposase-derived nuclease domain	0
BGLB036495	LGUN_random_Scaffold491	5UTR	TOG domain;CLASP N-terminal domain;Armadillo-type fold	mitotic spindle elongation;kinetochore;microtubule bundle formation;dystroglycan binding;GTP binding;Golgi apparatus;polar microtubule;cytosol;microtubule associated complex;cytoplasmic microtubule;plasma membrane;focal adhesion;vesicle targeting;microtubule nucleation;negative regulation of microtubule depolymerization;Golgi organization;cystoblast division;axon guidance;positive regulation of e…
BGLB036645	LG21_random_Scaffold104	PCG	RWD domain;Small nuclear ribonucleoprotein Prp3, C-terminal domain;RWD domain;RWD domain;Ubiquitin-conjugating enzyme/RWD-like	protein binding
BGLB040393	LG24_random_Scaffold17	PCG	Fibrillar collagen, C-terminal;Collagen triple helix repeat;Fibrillar collagen, C-terminal;Fibrillar collagen, C-terminal;Fibrillar collagen, C-terminal	ossification;blood vessel development;protein binding;extracellular region;collagen type II trimer;cytoplasm;cell surface receptor signaling pathway;response to nutrient;visual perception;sensory perception of sound;response to radiation;response to mechanical stimulus;cerebral cortex development;cell differentiation;collagen fibril organization;response to cytokine;tube development;macromolecule…

## Sheet: bgl-miR-1175-3p.1.1
Gène	Scaffold	Localité	Protéine	Function
BGLB000515	LG11_random_Scaffold102	PCG	Bromodomain;Bromodomain;WD40 repeat;Bromodomain;WD40 repeat;Bromodomain;WD40 repeat;WD40 repeat;WD40 repeat;WD40 repeat;Bromodomain;Bromodomain;WD40 repeat;WD40 repeat;WD40 repeat;WD40 repeat;WD40 repeat;WD40 repeat;Bromodomain-like superfamily;Bromodomain-like superfamily;WD40-repeat-containing domain superfamily	insulin receptor binding;nucleoplasm;nucleolus;cytosol;chromatin organization;protein import into nucleus;cytoskeleton organization;microtubule-based process;insulin receptor signaling pathway;regulation of cell shape;positive regulation of gene expression;positive regulation of peptidyl-threonine phosphorylation;microtubule cytoskeleton;peptide transport;protein import;positive regulation of pep…
BGLB000527	LG11_random_Scaffold1963	PCG	Glucose-methanol-choline oxidoreductase, C-terminal;Glucose-methanol-choline oxidoreductase, N-terminal;Glucose-methanol-choline oxidoreductase, N-terminal;FAD/NAD(P)-binding domain superfamily	binding;mitochondrion;membrane;oxidoreductase activity, acting on CH-OH group of donors;sperm storage;organic substance metabolic process
BGLB000553	LG11_random_Scaffold4	PCG	WD40 repeat;WD40 repeat;WD40 repeat;WD40 repeat;WD40-repeat-containing domain superfamily	kinetochore;protein binding;vacuole;cytosol;mRNA export from nucleus;protein export from nucleus;microtubule cytoskeleton;peptide transport;viral process;cellular component organization;nuclear speck;nuclear pore outer ring;organelle membrane;regulation of cellular metabolic process;protein-containing complex localization;regulation of TOR signaling;biological process involved in symbiotic intera…
BGLB000630	LG13_random_Scaffold240	PCG	Forkhead-associated (FHA) domain;SMAD/FHA domain superfamily;Kinesin motor domain;Kinesin motor domain;Kinesin-associated;Kinesin motor domain;Kinesin motor domain;P-loop containing nucleoside triphosphate hydrolase	reproduction;nucleotide binding;nematode larval development;phosphatidylinositol-4,5-bisphosphate binding;endoplasmic reticulum;centrosome;cytosol;kinesin complex;microtubule;retrograde vesicle-mediated transport, Golgi to endoplasmic reticulum;regulation of striated muscle contraction;mitochondrion organization;neuron-neuron synaptic transmission;synaptic transmission, cholinergic;ventral cord d…
BGLB000923	LG17_random_Scaffold937	PCG	Immunoglobulin subtype 2;Leucine-rich repeat, typical subtype;Immunoglobulin subtype;Immunoglobulin subtype;Cysteine-rich flanking region, C-terminal;Cysteine-rich flanking region, C-terminal;Leucine-rich repeat;Immunoglobulin I-set;Immunoglobulin-like domain;Leucine-rich repeat;Leucine-rich repeat;Immunoglobulin-like domain;Immunoglobulin-like domain;Leucine-rich repeat;Leucine-rich repeat;Leuci…	type II transforming growth factor beta receptor binding;extracellular space;cytoplasm;plasma membrane;sensory perception of sound;regulation of gastrulation;regulation of platelet-derived growth factor receptor signaling pathway;oxidoreductase activity, acting on peroxide as acceptor;hair cycle process;cellular component assembly;extracellular matrix organization;growth cone;positive regulation …
BGLB001005	LG19i_random_Scaffold3	PCG	Zinc finger, nuclear hormone receptor-type;Zinc finger, nuclear hormone receptor-type;Zinc finger, nuclear hormone receptor-type;Zinc finger, nuclear hormone receptor-type;Nuclear hormone receptor, ligand-binding domain;Nuclear hormone receptor, ligand-binding domain;Nuclear hormone receptor-like domain superfamily	intronic transcription regulatory region sequence-specific DNA binding;cartilage condensation;ossification;urogenital system development;kidney development;liver development;steroid receptor RNA activator RNA binding;regulation of thyroid hormone mediated signaling pathway;nuclear receptor activity;nucleoplasm;mitochondrion;cytosol;learning or memory;mating;regulation of heart contraction;female …
BGLB001030	LG1i_random_Scaffold7	PCG	WD40 repeat;EF-hand domain;WD40 repeat;EF-hand domain;WD40 repeat;WD40 repeat;WD40 repeat;WD40 repeat;WD40 repeat;EF-hand domain;WD40 repeat;WD40 repeat;WD40 repeat;WD40 repeat;EF-hand domain;EF-hand domain pair;WD40-repeat-containing domain superfamily;WD40-repeat-containing domain superfamily;WD40-repeat-containing domain superfamily	0
BGLB001040	LG1i_random_Scaffold7	PCG	Helicase superfamily 1/2, ATP-binding domain;Helicase, C-terminal;ATRX, ADD domain;Helicase, C-terminal;SNF2, N-terminal;ADD domain;Helicase superfamily 1/2, ATP-binding domain;Helicase, C-terminal;Helicase, C-terminal;Helicase, C-terminal;Zinc finger, FYVE/PHD-type;P-loop containing nucleoside triphosphate hydrolase;P-loop containing nucleoside triphosphate hydrolase	nucleotide binding;meiotic spindle organization;condensed chromosome, centromeric region;condensed nuclear chromosome;DNA-binding transcription factor activity, RNA polymerase II-specific;regulation of protein phosphorylation;morphogenesis of an epithelium;DNA helicase activity;beta-heterochromatin;cytoplasm;double-strand break repair;DNA methylation;DNA recombination;nucleosome assembly;spermato…
BGLB001108	LG20_random_Scaffold364	PCG	Low-density lipoprotein (LDL) receptor class A repeat;MAM domain;MAM domain;Low-density lipoprotein (LDL) receptor class A repeat;Low-density lipoprotein (LDL) receptor class A repeat;MAM domain;MAM domain;MAM domain;MAM domain;Low-density lipoprotein (LDL) receptor class A repeat;MAM domain;MAM domain;MAM domain;MAM domain;MAM domain;MAM domain;MAM domain;MAM domain;MAM domain;MAM domain;Low-den…	neuron migration;binding;pattern specification process;brain development;endomembrane system;membrane;spinal cord motor neuron differentiation;spinal cord association neuron differentiation;cytoplasmic vesicle;negative regulation of synapse assembly;cell periphery;glutamatergic synapse;GABA-ergic synapse;regulation of synaptic membrane adhesion;regulation of presynapse assembly
BGLB001114	LG20_random_Scaffold364	PCG	Low-density lipoprotein (LDL) receptor class A repeat;Low-density lipoprotein (LDL) receptor class A repeat;MAM domain;MAM domain;Low-density lipoprotein (LDL) receptor class A repeat;MAM domain;Low-density lipoprotein (LDL) receptor class A repeat;MAM domain;Low-density lipoprotein (LDL) receptor class A repeat;Low-density lipoprotein (LDL) receptor class A repeat;MAM domain;MAM domain;MAM domai…	neuron migration;pattern specification process;brain development;endomembrane system;membrane;spinal cord motor neuron differentiation;spinal cord association neuron differentiation;cytoplasmic vesicle;negative regulation of synapse assembly;glutamatergic synapse;GABA-ergic synapse;regulation of synaptic membrane adhesion;regulation of presynapse assembly
BGLB001131	LG20_random_Scaffold40	PCG	Aldehyde oxidase/xanthine dehydrogenase, a/b hammerhead;Aldehyde oxidase/xanthine dehydrogenase, second molybdopterin binding domain;Aldehyde oxidase/xanthine dehydrogenase, a/b hammerhead;Aldehyde oxidase/xanthine dehydrogenase, first molybdopterin binding domain;Molybdopterin dehydrogenase, FAD-binding;[2Fe-2S]-binding;CO dehydrogenase flavoprotein, C-terminal;FAD-binding domain, PCMH-type;2Fe-…	response to reactive oxygen species;aldehyde oxidase activity;pyridoxal oxidase activity;xanthine dehydrogenase activity;protein binding;cytosol;acetaldehyde metabolic process;xenobiotic metabolic process;xanthine catabolic process;purine ribonucleotide catabolic process;purine ribonucleoside monophosphate catabolic process;response to abiotic stimulus;response to organic substance;response to in…
BGLB001140	LG20_random_Scaffold442	PCG	Cytochrome P450, E-class, group I;Cytochrome P450;Cytochrome P450;Cytochrome P450 superfamily	instar larval or pupal development;mitochondrion;endoplasmic reticulum;terpenoid metabolic process;cellular aromatic compound metabolic process;xenobiotic metabolic process;cell-cell signaling;metamorphosis;steroid metabolic process;arachidonic acid epoxygenase activity;steroid hydroxylase activity;anatomical structure morphogenesis;response to organic substance;response to gamma radiation;oxidor…
BGLB001141	LG20_random_Scaffold442	PCG	Cytochrome P450;Cytochrome P450, E-class, group I;Cytochrome P450;Cytochrome P450 superfamily	angiotensin-mediated vasoconstriction involved in regulation of systemic arterial blood pressure;instar larval or pupal development;nucleus;mitochondrion;endoplasmic reticulum membrane;terpenoid metabolic process;cellular aromatic compound metabolic process;xenobiotic metabolic process;metamorphosis;steroid metabolic process;arachidonic acid epoxygenase activity;steroid hydroxylase activity;anato…
BGLB001188	LG21_random_Scaffold1664	PCG	Pyrrolo-quinoline quinone beta-propeller repeat;Phosphopantetheine binding ACP domain;AMP-dependent synthetase/ligase;Pyrrolo-quinoline quinone repeat;Pyrrolo-quinoline quinone repeat;Quinoprotein alcohol dehydrogenase-like superfamily;ACP-like superfamily;ACP-like superfamily	binding;fatty acid metabolic process;acid-thiol ligase activity;beta-alanine metabolic process;neurotransmitter metabolic process;amino acid activation for nonribosomal peptide biosynthetic process
BGLB001202	LG21_random_Scaffold407	PCG	Formin, FH3 domain;Formin, FH2 domain;Formin, FH2 domain;Formin, FH3 domain;Formin, FH2 domain;Formin, FH2 domain;Armadillo-type fold	actin binding;Golgi apparatus;cytoplasmic microtubule;cilium;microtubule binding;actin cytoskeleton;membrane;regulation of anatomical structure morphogenesis;regulation of actin filament polymerization;branch fusion, open tracheal system;stress fiber assembly;regulation of filopodium assembly;cilium assembly;regulation of canonical Wnt signaling pathway;Golgi ribbon formation;podocyte cell migrat…
BGLB001213	LG21_random_Scaffold454	PCG	;Trimeric LpxA-like superfamily	nucleic acid binding;cytosol;regulation of DNA-templated transcription;signal transduction;axon guidance;nuclear speck;B cell activation;regulation of RNA splicing;protein kinase A binding;regulation of cellular macromolecule biosynthetic process
BGLB001230	LG22_random_Scaffold62	PCG	Protein kinase domain;Protein kinase domain;Protein kinase domain;Protein kinase-like domain superfamily	meiotic spindle organization;kinetochore;protein serine/threonine kinase activity;protein binding;nucleus;cytoplasm;gonad development;phosphorylation;sister chromatid biorientation;protein-containing complex;meiotic spindle assembly checkpoint signaling;mitotic spindle pole body;homologous chromosome segregation;embryonic morphogenesis;neuron development;meiotic spindle midzone assembly;cell divi…
BGLB001251	LG22_random_Scaffold62	PCG	Nuclear pore complex protein Nup98-Nup96-like, autopeptidase S59 domain;Nuclear pore complex protein NUP96, C-terminal domain;Nuclear pore complex protein Nup98-Nup96-like, autopeptidase S59 domain;Nuclear pore complex protein Nup98-Nup96-like, autopeptidase S59 domain superfamily	kinetochore;chromatin;post-transcriptional tethering of RNA polymerase II gene DNA at nuclear periphery;positive regulation of defense response to virus by host;regulation of immune effector process;transcription coactivator activity;mRNA binding;transporter activity;protein binding;polytene chromosome puff;polytene chromosome band;cytosol;DNA replication;chromatin organization;mRNA export from n…
BGLB001284	LG24_random_Scaffold159	PCG	;NIDO domain;EGF-like calcium-binding domain;Laminin-type EGF domain;EGF-like domain;von Willebrand factor, type D domain;Complement Clr-like EGF domain;EGF-like calcium-binding domain;NIDO domain;EGF-like domain;EGF-like domain;EGF-like domain;EGF-like domain;EGF-like domain;EGF-like domain;von Willebrand factor, type D domain;EGF-like domain;AMOP domain;EGF-like domain;NIDO domain;NIDO domain;N…	protein binding;collagen binding;extracellular region;cytoplasm;intermediate filament;plasma membrane;endocytosis;response to stress;cell-matrix adhesion;signal transduction;anatomical structure morphogenesis;cellular component organization;intermediate filament binding;hemidesmosome;extracellular matrix;apoptotic cell clearance;synapse;regulation of cell differentiation;cell development;animal o…
BGLB003294	LG78i_random_Scaffold3324	5UTR	;Fumarate lyase family;Fumarate lyase, N-terminal;Fumarate hydratase, class II;Fumarase C, C-terminal;Fumarate hydratase, class II;Fumarate hydratase, class II;L-Aspartase-like	urea cycle;negative regulation of histone H3-K36 methylation;regulation of arginine metabolic process;fumarate hydratase activity;nucleus;chromosome;mitochondrial matrix;cytosol;tricarboxylic acid cycle;fumarate metabolic process;malate metabolic process;regulation of photosynthesis;histone binding;tricarboxylic acid cycle enzyme complex;homeostasis of number of cells within a tissue;protein tetr…
BGLB003414	LG80i_random_Scaffold35	5UTR	;Beta-secretase BACE;Aspartic peptidase A1 family;Peptidase family A1 domain;Peptidase family A1 domain;Aspartic peptidase domain superfamily	amyloid-beta binding;aspartic-type endopeptidase activity;lysosome;early endosome;multivesicular body;endoplasmic reticulum lumen;trans-Golgi network;plasma membrane;membrane protein ectodomain proteolysis;memory;exopeptidase activity;beta-aspartyl-peptidase activity;cell surface;endosome membrane;peptide hormone processing;enzyme binding;protein catabolic process;axon;dense core granule;melanoso…
BGLB009117	LGUN_random_Scaffold346	5UTR	Homeobox domain;Homeobox domain;Homeobox protein SIX1, N-terminal SD domain;Homeobox domain;Homeobox-like domain superfamily	negative regulation of transcription by RNA polymerase II;chromatin;RNA polymerase II cis-regulatory region sequence-specific DNA binding;transcription corepressor binding;transcription coactivator binding;DNA-binding transcription activator activity, RNA polymerase II-specific;insect visual primordium formation;Bolwig's organ morphogenesis;compound eye photoreceptor cell differentiation;organ in…
BGLB010692	LGUN_random_Scaffold4932	5UTR	Homeobox domain, metazoa;Homeobox domain;Homeobox domain;Homeobox domain;Homeobox domain;Homeobox-like domain superfamily	negative regulation of transcription by RNA polymerase II;chromatin;RNA polymerase II cis-regulatory region sequence-specific DNA binding;DNA-binding transcription repressor activity, RNA polymerase II-specific;DNA-binding transcription activator activity, RNA polymerase II-specific;vasculogenesis;metanephros development;mesodermal cell fate commitment;somitogenesis;positive regulation of protein…
BGLB010975	LGUN_random_Scaffold5186	5UTR	Transmembrane protein 251	cellular anatomical entity
BGLB014050	LGUN_random_Scaffold92	5UTR	G protein-coupled receptor, rhodopsin-like;G protein-coupled receptor, rhodopsin-like;Leucine-rich repeat;GPCR, rhodopsin-like, 7TM;GPCR, rhodopsin-like, 7TM;GPCR, rhodopsin-like, 7TM	G protein-coupled receptor activity;protein binding;cytoplasm;plasma membrane;adenylate cyclase-modulating G protein-coupled receptor signaling pathway;gonad development;protein-hormone receptor activity;regulation of metabolic process;cell differentiation;hormone binding;intracellular membrane-bounded organelle;response to peptide hormone;male sex differentiation;positive regulation of cellular …
BGLB016283	LG20_random_Scaffold297	PCG	;P-loop containing nucleoside triphosphate hydrolase	negative regulation of transcription by RNA polymerase II;DNA-binding transcription repressor activity, RNA polymerase II-specific;cytosol;translation;protein phosphatase 1 binding;negative regulation of gene expression;nuclear speck;regulation of telomere maintenance;protein-containing complex;regulation of biological quality;negative regulation of cellular macromolecule biosynthetic process
BGLB016503	LGUN_random_Scaffold554	5UTR	Zinc finger, PHD-type;FY-rich, N-terminal;FY-rich, C-terminal;Post-SET domain;SET domain;FY-rich, N-terminal;SET domain;SET domain;FY-rich, C-terminal;FY-rich, N-terminal;Zinc finger, PHD-finger;Zinc finger, PHD-finger;FY-rich, C-terminal;Post-SET domain;Bromodomain;SET domain;Extended PHD (ePHD) domain;Zinc finger, PHD-finger;Zinc finger, PHD-finger;Zinc finger, PHD-finger;Zinc finger, PHD-finge…	histone acetyltransferase complex;core promoter sequence-specific DNA binding;DNA-binding transcription activator activity, RNA polymerase II-specific;ovarian follicle development;oocyte growth;in utero embryonic development;hematopoietic progenitor cell differentiation;minor groove of adenine-thymine-rich DNA binding;chromatin binding;transcription coactivator activity;RNA binding;signaling rece…
BGLB016573	LG1i_random_Scaffold7	PCG	Armadillo-type fold;3'5'-cyclic nucleotide phosphodiesterase;GAF domain;HD/PDEase domain;GAF domain;GAF domain;3'5'-cyclic nucleotide phosphodiesterase, catalytic domain;3'5'-cyclic nucleotide phosphodiesterase, catalytic domain;HD/PDEase domain;HD/PDEase domain;HD/PDEase domain;HD/PDEase domain	negative regulation of transcription by RNA polymerase II;magnesium ion binding;response to acid chemical;heart valve development;ventricular septum development;3',5'-cyclic-AMP phosphodiesterase activity;cGMP-stimulated cyclic-nucleotide phosphodiesterase activity;calcium channel activity;nucleus;mitochondrial outer membrane;mitochondrial inner membrane;mitochondrial matrix;endoplasmic reticulum…
BGLB016620	LG19_random_Scaffold212	PCG	;Immunoglobulin subtype 2;Immunoglobulin subtype;Fibronectin type III;Fibronectin type III;Immunoglobulin I-set;Immunoglobulin-like domain;Fibronectin type III;Immunoglobulin-like domain;Immunoglobulin-like domain;Immunoglobulin-like domain;Immunoglobulin-like domain;Immunoglobulin-like domain;Immunoglobulin-like domain;Immunoglobulin-like domain;Fibronectin type III;Immunoglobulin-like domain;Im…	regulation of vascular permeability involved in acute inflammatory response;calmodulin-dependent protein kinase activity;myosin light chain kinase activity;calmodulin binding;nucleus;muscle myosin complex;neuromuscular synaptic transmission;mesoderm development;structural constituent of muscle;adult locomotory behavior;response to xenobiotic stimulus;response to toxic substance;response to metal …
BGLB016630	LG24_random_Scaffold261	PCG	;EGF-like calcium-binding domain;CUB domain;EGF-like domain;EGF-like calcium-binding domain;CUB domain;CUB domain;CUB domain;EGF-like domain;EGF-like domain;CUB domain;CUB domain;CUB domain;CUB domain;Spermadhesin, CUB domain superfamily;Spermadhesin, CUB domain superfamily;;EGF-like domain;CUB domain;von Willebrand factor, type D domain;NIDO domain;EGF-like calcium-binding domain;EGF-like calciu…	protein binding;collagen binding;extracellular region;intermediate filament;cell-matrix adhesion;peptidase activity;anatomical structure morphogenesis;tissue development;membrane;intermediate filament binding;hemidesmosome;extracellular matrix;system development;regulation of developmental process;hemidesmosome associated protein complex
BGLB016723	LG18_random_Scaffold1252	PCG	Ryanodine receptor;SPRY domain;EF-hand domain;MIR motif;Ryanodine Receptor TM 4-6;Ion transport domain;MIR motif;Inositol 1,4,5-trisphosphate/ryanodine receptor;Ryanodine receptor Ryr;EF-hand domain;RyR/IP3R Homology associated domain;RIH domain;SPRY domain;MIR motif;EF-hand domain;B30.2/SPRY domain;EF-hand domain;B30.2/SPRY domain;EF-hand domain;Ryanodine receptor, SPRY domain 2;Ryanodine recept…	response to hypoxia;protease binding;embryonic heart tube morphogenesis;outflow tract morphogenesis;left ventricular cardiac muscle tissue morphogenesis;cardiac muscle hypertrophy;ryanodine-sensitive calcium-release channel activity;voltage-gated calcium channel activity;calcium ion binding;detection of calcium ion;calmodulin binding;ATP binding;smooth endoplasmic reticulum;cytosol;response to nu…
BGLB016837	LG24_random_Scaffold17	PCG	Tetratricopeptide repeat;Ankyrin repeat;Ankyrin repeat;Zinc finger, RING-type;Zinc finger, RING-type;Zinc finger, RING-type;Ankyrin repeat;Ankyrin repeat;Ankyrin repeat;Ankyrin repeat;Tetratricopeptide repeat;Tetratricopeptide repeat;Ankyrin repeat;Ankyrin repeat;Ankyrin repeat;Ankyrin repeat;Tetratricopeptide-like helical domain superfamily;Tetratricopeptide-like helical domain superfamily;Ankyr…	nucleotide binding;urogenital system development;in utero embryonic development;columnar/cuboidal epithelial cell development;immune system process;regulation of response to biotic stimulus;protein kinase activity;nucleus;endosome;cytoskeleton;adherens junction;border follicle cell migration;myoblast fusion;structural constituent of muscle;visual learning;positive regulation of metabolic process;…
BGLB016915	LG17_random_Scaffold438	PCG	EGF-like domain;Reeler domain;EGF-like domain;Sialidase superfamily;Sialidase superfamily;Sialidase superfamily	extracellular space;cytoplasm;axon guidance;midgut development;long-term memory;locomotory behavior;associative learning;response to mechanical stimulus;glial cell differentiation;response to lithium ion;positive regulation of phosphatidylinositol 3-kinase signaling;response to insecticide;spinal cord patterning;ventral spinal cord development;dentate gyrus development;orbitofrontal cortex develo…
BGLB017065	LG17_random_Scaffold1568	PCG	SH3 domain;SH3 domain;SH3 domain;SH3-like domain superfamily	cytosol;intermediate filament;NLS-bearing protein import into nucleus;endocytosis;cytoskeleton organization;COP9 signalosome;positive regulation of neuron projection development;peptide transport;myosin binding;protein import;Fc-gamma receptor signaling pathway involved in phagocytosis;positive regulation of neuron differentiation;positive regulation of neurogenesis;import into cell
BGLB017114	LG17_random_Scaffold37	PCG	Globin;Globin;Globin;Globin;Globin;Globin;Globin;Globin;Globin;Globin;Globin;Myoglobin-like, M family globin domain;Myoglobin-like, M family globin domain;Myoglobin-like, M family globin domain;Myoglobin-like, M family globin domain;Myoglobin-like, M family globin domain;Myoglobin-like, M family globin domain;Myoglobin-like, M family globin domain;Myoglobin-like, M family globin domain;Myoglobin-…	peroxidase activity;oxygen carrier activity;oxygen transport;oxygen binding;heme binding;metal ion binding;negative regulation of biological process;response to stimulus;cellular anatomical entity
BGLB017139	LGUN_random_Scaffold54	5UTR	Pancreatic trypsin inhibitor Kunitz domain superfamily	0
BGLB017153	LG17_random_Scaffold222	PCG	Calponin homology domain;Filamin/ABP280 repeat;Filamin/ABP280 repeat-like;Calponin homology domain;Filamin/ABP280 repeat-like;Filamin/ABP280 repeat-like;Calponin homology domain;Filamin/ABP280 repeat-like;Filamin/ABP280 repeat-like;Filamin/ABP280 repeat-like;Filamin/ABP280 repeat-like;Filamin/ABP280 repeat-like;Filamin/ABP280 repeat-like;Filamin/ABP280 repeat-like;Filamin/ABP280 repeat-like;Filam…	angiogenesis;mesoderm formation;stress fiber;epithelial to mesenchymal transition;blood vessel remodeling;columnar/cuboidal epithelial cell development;platelet degranulation;heart morphogenesis;keratinocyte development;epithelial cell morphogenesis;protein kinase C binding;structural constituent of cytoskeleton;calcium ion binding;chromosome;nucleolus;trans-Golgi network;cytosol;microtubule;acti…
BGLB017474	LG1i_random_Scaffold7	PCG	Fragile site-associated protein, C-terminal;Fragile site-associated protein, C-terminal;Fragile site-associated protein, C-terminal	regulation of cell growth;protein binding;nucleus;lipid metabolic process;phagocytosis;spermatogenesis;membrane;lipid storage;regulation of epithelial cell differentiation;endocytic recycling;multi-organism reproductive process;fat cell differentiation;synaptic vesicle endocytosis;system development;nucleus localization;adipose tissue development;regulation of biological quality;import into cell
BGLB017488	LG14_random_Scaffold1759	PCG	AIG1-type guanine nucleotide-binding (G) domain;CARD domain;CARD domain;AIG1-type guanine nucleotide-binding (G) domain;AIG1-type guanine nucleotide-binding (G) domain;Death-like domain superfamily;P-loop containing nucleoside triphosphate hydrolase	binding;endoplasmic reticulum;cytosol;plasma membrane;endoplasmic reticulum unfolded protein response;cellular response to heat
BGLB017577	LG11_random_Scaffold1963	PCG	PDZ domain;Ras-associating (RA) domain;Dilute domain;Ras-associating (RA) domain;Dilute domain;PDZ domain;Forkhead-associated (FHA) domain;Ras-associating (RA) domain;Ras-associating (RA) domain;PDZ domain;Dilute domain;Dilute domain;Dilute domain;Forkhead-associated (FHA) domain;Afadin, cargo binding domain;Ubiquitin-like domain superfamily;Ubiquitin-like domain superfamily;PDZ superfamily;SMAD/…	establishment of mitotic spindle orientation;protein kinase C binding;endosome;cytosol;zonula adherens;septate junction;focal adhesion;cell cortex;Notch signaling pathway;Ras protein signal transduction;dorsal closure, elongation of leading edge cells;aging;protein phosphatase 1 binding;photoreceptor cell morphogenesis;positive regulation of gene expression;glial cell proliferation;regulation of …
BGLB018087	LGUN_random_Scaffold743	5UTR	0	0
BGLB018468	LG11_random_Scaffold102	PCG	0	protein binding;cytoplasm;cytoskeleton;sperm axoneme assembly;sperm connecting piece
BGLB018941	LGUN_random_Scaffold1898	5UTR	EF-hand domain;Mitochondrial Rho GTPase 1/3, EF hand associated, type-1;Small GTPase;EF-hand domain;EF hand associated, type-2;EF-hand domain;MIRO domain;MIRO domain;EF-hand domain pair;P-loop containing nucleoside triphosphate hydrolase;P-loop containing nucleoside triphosphate hydrolase	microtubule cytoskeleton organization;magnesium ion binding;GTPase activity;calcium ion binding;protein binding;GTP binding;mitochondrial outer membrane;cytosol;plasma membrane;regulation of mitochondrion organization;protein deubiquitination;cellular homeostasis;axonal transport of mitochondrion;purine ribonucleoside binding;establishment of mitochondrion localization by microtubule attachment;c…
BGLB019331	LG17_random_Scaffold1171	PCG	Phox homology;Phox homology;Leucine-rich repeat, typical subtype;Phox homology;Leucine-rich repeat;Leucine-rich repeat;Leucine-rich repeat;Phox homology;Phox homology;PX domain superfamily	phosphoprotein phosphatase activity;integrin binding;early endosome;cytosol;plasma membrane;glucose metabolic process;regulation of blood pressure;Rac protein signal transduction;actin cytoskeleton organization;negative regulation of cell migration;regulation of synaptic transmission, GABAergic;regulation of localization;identical protein binding;norepinephrine secretion;recycling endosome
BGLB019775	LGUN_random_Scaffold2035	5UTR	0	0
BGLB020739	LG10_random_Scaffold77	PCG	WD40 repeat;BING4, C-terminal domain;WD40 repeat;BING4, C-terminal domain;WD40 repeat;WD40-repeat-containing domain superfamily	endonucleolytic cleavage in ITS1 to separate SSU-rRNA from 5.8S rRNA and LSU-rRNA from tricistronic rRNA transcript (SSU-rRNA, 5.8S rRNA, LSU-rRNA);endonucleolytic cleavage to generate mature 5'-end of SSU-rRNA from (SSU-rRNA, 5.8S rRNA, LSU-rRNA);endonucleolytic cleavage in 5'-ETS of tricistronic rRNA transcript (SSU-rRNA, 5.8S rRNA, LSU-rRNA);protein binding;nucleoplasm;nucleolus;mRNA metabolic…
BGLB022825	LG11_random_Scaffold4	PCG	UvrD-like helicase C-terminal domain;UvrD-like helicase C-terminal domain;P-loop containing nucleoside triphosphate hydrolase	RNA binding;RNA helicase activity;nucleoplasm;DNA replication factor A complex;cytoplasm;plasma membrane;DNA replication, synthesis of RNA primer;RNA processing;ATP hydrolysis activity;single-stranded DNA helicase activity;DNA duplex unwinding;cellular macromolecule biosynthetic process;site of double-strand break;5'-3' DNA helicase activity;protein-containing complex binding;regulation of DNA do…
BGLB023299	LG20_random_Scaffold297	PCG	WD40 repeat;Beta-propeller repeat TECPR;Beta-propeller repeat TECPR;Beta-propeller repeat TECPR;Cytochrome cd1-nitrite reductase-like, haem d1 domain superfamily;WD40-repeat-containing domain superfamily	binding;vacuole;autophagy;organelle organization;membrane;intracellular transport;developmental pigmentation;biological regulation
BGLB023701	LG11_random_Scaffold634	PCG	EF-hand domain;DJBP, EF-hand domain;EF-hand domain;EF-hand domain;EF-hand domain;EF-hand domain;EF-hand domain;EF-hand domain;EF-hand domain;EF-hand domain;EF-hand domain;EF-hand domain;EF-hand domain;EF-hand domain;EF-hand domain;EF-hand domain;EF-hand domain pair;EF-hand domain pair;EF-hand domain pair;EF-hand domain pair;EF-hand domain pair;EF-hand domain pair;EF-hand domain pair	calcium ion binding;nucleoplasm
BGLB024987	LGUN_random_Scaffold231	5UTR	Zinc finger C2H2-type;Zinc finger C2H2-type;Zinc finger C2H2-type;Zinc finger C2H2-type;Zinc finger C2H2-type;Zinc finger C2H2-type;Zinc finger C2H2 superfamily	RNA polymerase II transcription regulatory region sequence-specific DNA binding;DNA-binding transcription factor activity, RNA polymerase II-specific;regulation of immune system process;protein binding;nucleoplasm;chromosome;cytoplasm;DNA repair;chromatin organization;regulation of transcription by RNA polymerase II;nervous system development;determination of adult lifespan;embryo development;neg…
BGLB025791	LG14i_random_Scaffold367	PCG	MCM domain;Mini-chromosome maintenance protein;AAA+ ATPase domain;MCM domain;MCM, AAA-lid domain;MCM OB domain;MCM domain;MCM domain;Nucleic acid-binding, OB-fold;P-loop containing nucleoside triphosphate hydrolase	G1/S transition of mitotic cell cycle;THO complex;double-strand break repair via homologous recombination;chromatin;chromatin binding;single-stranded DNA binding;ATP binding;nucleoplasm;male meiotic nuclear division;female meiotic nuclear division;pollen development;ATP hydrolysis activity;single-stranded DNA helicase activity;enzyme binding;regulation of DNA-templated DNA replication initiation;…
BGLB026347	LG20_random_Scaffold204	PCG	Doublecortin domain;Doublecortin domain;Doublecortin domain;Doublecortin domain;Doublecortin domain;Doublecortin domain;Ricin B, lectin domain;Doublecortin domain superfamily;Doublecortin domain superfamily;Ricin B-like lectins;Doublecortin domain superfamily;Doublecortin domain superfamily	protein binding;spindle;midbody;regulation of cellular process
BGLB026567	LG20_random_Scaffold345	PCG	0	protein binding;cytoskeleton
BGLB027074	LGUN_random_Scaffold665	5UTR	Clathrin adaptor, mu subunit;Mu homology domain;Mu homology domain;AP-2 complex subunit mu, C-terminal superfamily;Longin-like domain superfamily	positive regulation of receptor internalization;signal sequence binding;Golgi apparatus;positive regulation of macromolecule metabolic process;protein transport;AP-2 adaptor complex;positive regulation of cellular metabolic process;synapse;intracellular transport;low-density lipoprotein particle receptor binding;regulation of cellular localization;protein-containing complex assembly;regulation of…
BGLB027783	LGUN_random_Scaffold1213	5UTR	PDZ domain;PDZ domain;PDZ domain;PDZ domain;PDZ domain;PDZ domain;PDZ domain;PDZ domain;PDZ superfamily;PDZ superfamily;PDZ superfamily	G2/M transition of mitotic cell cycle;photoreceptor outer segment;photoreceptor inner segment;morphogenesis of an epithelium;stereocilia ankle link;signaling receptor binding;nucleus;cytosol;cytoskeleton;microvillus;brush border;cell-cell junction;chemotaxis;chemical synaptic transmission;sensory perception of sound;basolateral plasma membrane;cell migration;protein domain specific binding;parall…
BGLB027956	LG5_random_Scaffold698	5UTR	Dpy-30 motif	0
BGLB028351	LG1i_random_Scaffold7	5UTR	Pirin, C-terminal domain;Pirin, N-terminal domain;Pirin, N-terminal domain;Pirin, N-terminal domain;RmlC-like cupin domain superfamily	transcription coregulator activity;protein binding;nucleoplasm;cytosol;transcription by RNA polymerase II;digestion;quercetin 2,3-dioxygenase activity;abscisic acid-activated signaling pathway;blue light signaling pathway;monocyte differentiation;peptidase inhibitor activity;defense response to bacterium;metal ion binding
BGLB028377	LG11_random_Scaffold605	PCG	;Cation-independent mannose-6-phosphate receptor repeat;MRH domain;MRH domain;MRH domain;MRH domain;MRH domain;MRH domain;MRH domain;MRH domain;MRH domain;MRH domain;MRH domain;MRH domain;MRH domain;MRH domain;Mannose-6-phosphate receptor binding domain superfamily;Mannose-6-phosphate receptor binding domain superfamily;Mannose-6-phosphate receptor binding domain superfamily;Mannose-6-phosphate r…	Golgi membrane;response to acid chemical;liver development;G-protein alpha-subunit binding;retinoic acid binding;G protein-coupled receptor activity;insulin-like growth factor receptor activity;mannose binding;extracellular space;nuclear envelope lumen;lysosomal membrane;early endosome;late endosome;plasma membrane;post-Golgi vesicle-mediated transport;receptor-mediated endocytosis;lysosomal tran…
BGLB028976	LG17_random_Scaffold369	PCG	0	smooth endoplasmic reticulum;cytoskeleton;plasma membrane;muscle contraction;protein kinase binding;small GTPase binding;negative regulation of hippo signaling;protein localization to plasma membrane;FAR/SIN/STRIPAK complex;regulation of membrane depolarization during cardiac muscle cell action potential;regulation of voltage-gated sodium channel activity
BGLB030296	LG15i_random_Scaffold857	PCG	0	cytosol;protein phosphatase 1 binding;small GTPase binding;cytoplasmic vesicle
BGLB030766	LG21_random_Scaffold123	PCG	0	0
BGLB031276	LG17_random_Scaffold460	PCG	0	0
BGLB031500	LG22_random_Scaffold62	PCG	Pericentriolar material 1 protein, C-terminal	pericentriolar material;neuron migration;nucleoplasm;centriole;cytosol;centrosome cycle;regulation of G2/M transition of mitotic cell cycle;interkinetic nuclear migration;cytoplasmic microtubule organization;nuclear membrane;protein-containing complex;centriolar satellite;microtubule anchoring at centrosome;social behavior;imaginal disc-derived wing hair organization;intraciliary transport involv…
BGLB031628	LG10_random_Scaffold113	5UTR	0	0
BGLB032086	LG27_random_Scaffold265	3UTR	Serine aminopeptidase, S33;Alpha/Beta hydrolase fold	protein depalmitoylation;lysophospholipase activity;protein binding;endoplasmic reticulum membrane;phosphatidylserine catabolic process;adult walking behavior;palmitoyl-(protein) hydrolase activity;retina layer formation;response to auditory stimulus;arachidonic acid metabolic process;AMPA glutamate receptor complex;dendrite cytoplasm;cation channel complex;swimming behavior;myelination;cellular …
BGLB032104	LG24_random_Scaffold261	3UTR	F-box domain;F-box domain;F-box domain;F-box domain;F-box-like domain superfamily	0
BGLB033707	LG11_random_Scaffold509	PCG	Las1	maturation of 5.8S rRNA;maturation of LSU-rRNA;endonucleolytic cleavage involved in rRNA processing;protein binding;cytoplasm;chromatin organization;preribosome, large subunit precursor;chromosome organization;MLL1 complex
BGLB034626	LG1i_random_Scaffold17049	PCG	WD40 repeat;WD40 repeat;WD40 repeat;WD40 repeat;WD40 repeat;WD40-repeat-containing domain superfamily	negative regulation of transcription by RNA polymerase II;cellular response to starvation;quorum sensing;mitigation of host defenses by symbiont;phenotypic switching;filamentous growth of a population of unicellular organisms in response to starvation;filamentous growth of a population of unicellular organisms in response to chemical stimulus;filamentous growth of a population of unicellular orga…
BGLB034944	LG11_random_Scaffold228	PCG	Death domain;Death domain;Death domain;Death domain;Death domain;Death-like domain superfamily;Death-like domain superfamily	0
BGLB035263	LG21_random_Scaffold376	PCG	Domain of unknown function DUF1771;Smr domain;Smr domain;Domain of unknown function DUF1771;Smr domain;Smr domain superfamily	binding;hydrolase activity
BGLB035303	LGUN_random_Scaffold201	5UTR	Epithelial sodium channel;Epithelial sodium channel	protein binding;cytoplasm;plasma membrane;cell communication;response to pH;response to hormone;response to organic cyclic compound;proton channel activity;signaling;sodium ion transmembrane transport;intracellular membrane-bounded organelle;acid-sensing ion channel activity;regulation of cellular process;sensory perception of taste;regulation of transport;regulation of biological quality;cellula…
BGLB035398	LG14_random_Scaffold93	PCG	Protein of unknown function DUF1387;UBA-like superfamily	nucleoplasm;nucleolus;cytosol;protein-containing complex
BGLB035454	LG17_random_Scaffold186	PCG	Membrane attack complex component/perforin (MACPF) domain;Membrane attack complex component/perforin (MACPF) domain;Membrane attack complex component/perforin (MACPF) domain	cytoplasmic vesicle;defense response to Gram-negative bacterium;defense response to Gram-positive bacterium
BGLB035632	LG21_random_Scaffold809	PCG	0	0
BGLB036929	LG34i_random_Scaffold5	5UTR	LysM domain;LysM domain;LysM domain;LysM domain;LysM domain superfamily	protein binding;nucleoplasm
BGLB037489	LGUN_random_Scaffold606	5UTR	Armadillo;Armadillo-type fold	protein binding;sperm axoneme assembly
BGLB039398	LG20i_random_Scaffold824	PCG	BTB/POZ domain;BTB/Kelch-associated;BTB/Kelch-associated;BTB/POZ domain;BTB/POZ domain;BTB/POZ domain;BTB/POZ domain;SKP1/BTB/POZ domain superfamily;Jacalin-like lectin domain superfamily	actin binding;cytoplasm;spindle;cytoskeleton organization;brain development;regulation of cell cycle process;actin cytoskeleton;protein ubiquitination;dendrite;neuronal cell body;synapse;anchoring junction
BGLB039515	LG17_random_Scaffold378	PCG	0	rough endoplasmic reticulum;membrane;positive regulation of collagen biosynthetic process;positive regulation of osteoblast differentiation;positive regulation of ossification;lateral inhibition;regulation of bone remodeling
BGLB039974	LG20_random_Scaffold300	PCG	Ion transport domain	temperature homeostasis;regulation of heart rate;dendritic cell chemotaxis;sodium channel activity;manganese ion transmembrane transporter activity;calcium ion binding;lysosomal membrane;endoplasmic reticulum membrane;response to heat;response to cold;external side of plasma membrane;calcium-release channel activity;kinase activity;regulation of metabolic process;positive regulation of insulin se…
BGLB040132	LGUN_random_Scaffold2677	5UTR	SAC3/GANP/THP3, conserved domain;Proteasome component (PCI) domain	alternative mRNA splicing, via spliceosome;protein binding;nucleus;protein-containing complex
BGLB040370	LG17i_random_Scaffold6401	3UTR	Carboxylesterase, type B;Alpha/Beta hydrolase fold;Alpha/Beta hydrolase fold	postsynaptic membrane organization;juvenile-hormone esterase activity;protein binding;extracellular space;mitochondrion;endoplasmic reticulum;plasma membrane;juvenile hormone catabolic process;endocytosis;organelle organization;mating;determination of adult lifespan;response to xenobiotic stimulus;response to toxic substance;response to endogenous stimulus;response to organonitrogen compound;mult…
BGLB040414	LG13_random_Scaffold623	PCG	0	0
BGLB040427	LG20_random_Scaffold364	PCG	Low-density lipoprotein (LDL) receptor class A repeat;MAM domain;Low-density lipoprotein (LDL) receptor class A repeat;MAM domain;MAM domain;Low-density lipoprotein (LDL) receptor class A repeat;MAM domain;MAM domain;MAM domain;MAM domain;Low-density lipoprotein (LDL) receptor class A repeat;MAM domain;MAM domain;Low-density lipoprotein (LDL) receptor class A repeat;MAM domain;MAM domain;Concanav…	cytoplasm;brain development;endomembrane system;cell migration;spinal cord association neuron differentiation;intracellular membrane-bounded organelle;negative regulation of synapse assembly;GABA-ergic synapse;regulation of synaptic membrane adhesion

## Sheet: bgl-miR-122104-3p
Gène	Scaffold	Localité	Protéine	Function
BGLB000185	LGUN_random_Scaffold596	5UTR	Thioredoxin domain;Thioredoxin-like superfamily	protein binding;cilium;membrane;positive regulation of smoothened signaling pathway;detection of temperature stimulus involved in sensory perception of pain;cilium assembly
BGLB003454	LG8_random_Scaffold125	5UTR	B-box, C-terminal;Zinc finger, RING-type;Zinc finger, RING-type, eukaryotic;NHL repeat;NHL repeat;NHL repeat;NHL repeat;Zinc finger, RING-type;NHL repeat;NHL repeat;NHL repeat;NHL repeat;NHL repeat;NHL repeat;NHL repeat	G1/S transition of mitotic cell cycle;P-body;cell fate determination;neural tube closure;developmental process involved in reproduction;mRNA binding;striated muscle contraction;gamete generation;central nervous system development;zinc ion binding;negative regulation of cell population proliferation;larval locomotory behavior;asymmetric cell division;fibroblast growth factor receptor signaling pat…
BGLB003734	LGUN_random_Scaffold1000	5UTR	Ankyrin repeat;Ankyrin repeat;Ankyrin repeat;Ankyrin repeat;Ankyrin repeat;Ankyrin repeat;Ankyrin repeat;Ankyrin repeat;Ankyrin repeat;Ankyrin repeat;Ankyrin repeat;Ankyrin repeat;Ankyrin repeat;Ankyrin repeat;Ankyrin repeat;Ankyrin repeat;Ankyrin repeat;Ankyrin repeat;Ankyrin repeat;Ankyrin repeat;Ankyrin repeat;Ankyrin repeat;Ankyrin repeat;Ankyrin repeat;Ankyrin repeat;Ankyrin repeat;Ankyrin r…	nucleus;cytoskeleton;cell-cell junction;chemotaxis;signal transduction;positive regulation of cell communication;endomembrane system;vesicle-mediated transport;enzyme binding;sarcomere;actin filament-based process;positive regulation of ion transmembrane transporter activity;cellular component morphogenesis;protein localization to organelle;cell junction organization;regulation of potassium ion t…
BGLB008901	LGUN_random_Scaffold331	5UTR	Anti-proliferative protein;Anti-proliferative protein;Anti-proliferative protein;BTG-like domain superfamily	negative regulation of transcription by RNA polymerase II;transcription corepressor activity;mRNA 3'-UTR binding;nucleoplasm;cytosol;DNA repair;protein methylation;response to oxidative stress;spermatogenesis;female gamete generation;long-term memory;associative learning;response to mechanical stimulus;anterior/posterior pattern specification;positive regulation of signal transduction;response to…
BGLB010765	LGUN_random_Scaffold50	5UTR	Ets domain;Ets domain;Pointed domain;Ets domain;Pointed domain;Ets domain;Pointed domain;Sterile alpha motif/pointed domain superfamily;Winged helix DNA-binding domain superfamily	negative regulation of transcription by RNA polymerase II;chromatin;RNA polymerase II cis-regulatory region sequence-specific DNA binding;DNA-binding transcription repressor activity, RNA polymerase II-specific;DNA-binding transcription activator activity, RNA polymerase II-specific;natural killer cell proliferation;NK T cell proliferation;liver development;chromatin binding;nucleolus;mitochondri…
BGLB011978	LGUN_random_Scaffold60	5UTR	Major facilitator superfamily;Major facilitator superfamily domain;MFS transporter superfamily	L-glutamate transmembrane transporter activity;lysosomal membrane;endoplasmic reticulum membrane;cytosol;phosphate ion transport;monoatomic anion transport;sensory perception;synaptic vesicle;voltage-gated monoatomic anion channel activity;response to bacterium;sialic acid transmembrane transporter activity;urate transmembrane transporter activity;solute:proton symporter activity;efflux transmemb…
BGLB021832	LG78i_random_Scaffold144	3UTR	0	0
BGLB025086	LGUN_random_Scaffold3701	5UTR	0	endoplasmic reticulum-Golgi intermediate compartment;proteolysis;cellular aromatic compound metabolic process;signal transduction;cell-cell signaling;regulation of blood pressure;zinc ion binding;external side of plasma membrane;secretory granule membrane;vesicle lumen;cellular nitrogen compound metabolic process;negative regulation of renal sodium excretion;signaling receptor activity;peptide bi…
BGLB025296	LG28i_random_Scaffold2188	5UTR	Proton-dependent oligopeptide transporter family;MFS transporter superfamily	lysosomal membrane;endosome membrane;phloem transport;solute:proton symporter activity;histidine transport;oligopeptide transmembrane transport;oligopeptide transmembrane transporter activity;dipeptide transport;positive regulation of nucleotide-binding oligomerization domain containing signaling pathway;L-histidine transmembrane transport;inorganic ion transmembrane transport;carbohydrate deriva…
BGLB026851	LG35i_random_Scaffold9	5UTR	Dbl homology (DH) domain;Dbl homology (DH) domain;Dbl homology (DH) domain;Dbl homology (DH) domain;Dbl homology (DH) domain;Dbl homology (DH) domain;Dbl homology (DH) domain superfamily	cell morphogenesis;system process;guanyl-nucleotide exchange factor activity;nucleus;cytosol;plasma membrane;cell-cell junction;G protein-coupled receptor signaling pathway;imaginal disc-derived leg morphogenesis;heart development;embryonic body morphogenesis;positive regulation of gene expression;negative regulation of neuron projection development;endomembrane system;microtubule cytoskeleton;la…
BGLB026938	LGUN_random_Scaffold7674	5UTR	0	0
BGLB027236	LG17_random_Scaffold1263	3UTR	Dbl homology (DH) domain;Pleckstrin homology domain;Pleckstrin homology domain;Dbl homology (DH) domain;Pleckstrin homology domain;Dbl homology (DH) domain;Dbl homology (DH) domain;Dbl homology (DH) domain;Dbl homology (DH) domain;Dbl homology (DH) domain superfamily;	protein binding;cytoskeleton;plasma membrane;response to stress;response to abiotic stimulus;positive regulation of cell communication;regulation of cell death;endomembrane system;vesicle-mediated transport;cell migration;positive regulation of signaling;enzyme regulator activity;cytoplasmic vesicle;multicellular organismal process;neuron projection;negative regulation of cellular process;regulat…
BGLB029047	LGUN_random_Scaffold1211	5UTR	Ankyrin repeat;BTB/POZ domain;Ankyrin repeat;Regulator of chromosome condensation, RCC1;BTB/POZ domain;BTB/POZ domain;Regulator of chromosome condensation, RCC1;Ankyrin repeat;Ankyrin repeat;Regulator of chromosome condensation, RCC1;BTB/POZ domain;Regulator of chromosome condensation, RCC1;Regulator of chromosome condensation, RCC1;SKP1/BTB/POZ domain superfamily;Regulator of chromosome condensa…	nucleoplasm;cytoplasm;response to osmotic stress;membrane;ubiquitin-like protein transferase activity;protein kinase binding;cell differentiation;protein tyrosine kinase inhibitor activity;multicellular organismal process;cellular response to stress;intracellular non-membrane-bounded organelle;regulation of response to stimulus;anatomical structure development;release of sequestered calcium ion i…
BGLB030409	LG4_random_Scaffold36	3UTR	Tyrosine-specific protein phosphatase, PTPase domain;Tyrosine-specific protein phosphatase, PTPase domain;Protein-tyrosine phosphatase, catalytic;Tyrosine-specific protein phosphatase, PTPase domain;Tyrosine-specific protein phosphatase, PTPase domain;Tyrosine-specific protein phosphatase, PTPase domain;Tyrosine-specific protein phosphatases domain;Tyrosine-specific protein phosphatases domain;Pr…	regulation of immune system process;protein tyrosine phosphatase activity;cytoplasm;plasma membrane;enzyme-linked receptor protein signaling pathway;brain development;negative regulation of cell population proliferation;response to organic substance;regulation of gene expression;negative regulation of macromolecule metabolic process;negative regulation of neuron projection development;enzyme bind…
BGLB030587	LG28i_random_Scaffold210	5UTR	TLDc domain;LysM domain;TLDc domain;LysM domain;TLDc domain;LysM domain;LysM domain;LysM domain superfamily	nucleolus;cytoplasm;cell communication;adult walking behavior;membrane;oxidoreductase activity;nuclear receptor binding;signaling;nuclear receptor coactivator activity;regulation of localization;negative regulation of neuron apoptotic process;synapse;positive regulation of transcription by RNA polymerase II;negative regulation of cellular response to oxidative stress;negative regulation of peptid…
BGLB033958	LG17_random_Scaffold1568	3UTR	0	0
BGLB037110	LGUN_random_Scaffold5947	5UTR	Glycosyl transferase, family 31	Golgi apparatus;central nervous system development;acetylglucosaminyltransferase activity;glycolipid biosynthetic process;membrane;UDP-galactosyltransferase activity;glycosylation;organonitrogen compound biosynthetic process
BGLB037539	LGUN_random_Scaffold2539	5UTR	Synaptobrevin-like;Longin domain;Longin domain;v-SNARE, coiled-coil homology domain;Longin domain;v-SNARE, coiled-coil homology domain;Longin domain;Longin domain;Longin-like domain superfamily	contractile vacuole;positive regulation of myeloid leukocyte mediated immunity;SNAP receptor activity;endoplasmic reticulum membrane;trans-Golgi network;plasma membrane;endoplasmic reticulum to Golgi vesicle-mediated transport;phagocytosis, engulfment;endosome to lysosome transport;cell plate;cell plate formation involved in plant-type cell wall biogenesis;cell surface;calcium-ion regulated exocy…
BGLB038656	LGUN_random_Scaffold4550	5UTR	0	0
BGLB039418	LGUN_random_Scaffold219	5UTR	RNA recognition motif domain;RNA recognition motif domain;RNA recognition motif domain;FOX1, RNA recognition motif;RNA-binding domain superfamily	response to reactive oxygen species;intergenic mRNA trans splicing;regulation of alternative mRNA splicing, via spliceosome;transcription cis-regulatory region binding;transcription corepressor activity;mRNA 3'-UTR binding;nuclear inner membrane;nucleoplasm;trans-Golgi network;cytosol;imaginal disc-derived wing vein specification;primary sex determination;memory;mating behavior;poly(A) binding;po…

## Sheet: bgl-miR-125-5p
Gène	Scaffold	Localité	Protéine	Function
BGLB000196	LGUN_random_Scaffold1108	5UTR	BIR repeat;BIR repeat;BIR repeat;BIR repeat;BIR repeat	mitotic spindle elongation;nucleotide binding;kinetochore;condensed nuclear chromosome;placenta development;protease binding;nucleoplasm;mitochondrion;Golgi apparatus;centrosome;cytosol;microtubule;ubiquitin-dependent protein catabolic process;mitotic spindle assembly checkpoint signaling;germ cell development;spermatogenesis;sensory organ development;cytoplasmic side of plasma membrane;negative …
BGLB000473	LG10_random_Scaffold160	PCG	Kinesin motor domain;Kinesin motor domain;Kinesin motor domain;Kinesin motor domain;Kinesin motor domain;P-loop containing nucleoside triphosphate hydrolase	mitotic cytokinesis;condensed nuclear chromosome;cardiac septum development;epithelial cilium movement involved in extracellular fluid movement;extracellular region;nucleoplasm;aster;cytosol;kinesin complex;spindle microtubule;plasma membrane;retrograde vesicle-mediated transport, Golgi to endoplasmic reticulum;regulation of mitotic nuclear division;meiosis I cytokinesis;reciprocal meiotic recomb…
BGLB000498	LG10_random_Scaffold77	PCG	Pleckstrin homology domain;Oxysterol-binding protein;Pleckstrin homology domain 8;Pleckstrin homology domain;Pleckstrin homology domain;Pleckstrin homology domain;Oxysterol-binding protein superfamily	phosphatidylserine binding;protein binding;phospholipid transporter activity;nucleoplasm;Golgi apparatus;cytosol;bile acid biosynthetic process;monoatomic anion transport;autophagy;positive regulation of sequestering of triglyceride;sterol transporter activity;cholesterol binding;organic anion transport;phospholipid transport;sterol transport;sterol metabolic process;vesicle-mediated transport;or…
BGLB000662	LG13_random_Scaffold41	PCG	Zinc finger, nuclear hormone receptor-type;Nuclear hormone receptor;Nuclear hormone receptor, ligand-binding domain;Zinc finger, nuclear hormone receptor-type;Nuclear hormone receptor, ligand-binding domain;Zinc finger, nuclear hormone receptor-type;Zinc finger, nuclear hormone receptor-type;Nuclear hormone receptor, ligand-binding domain;Nuclear hormone receptor, ligand-binding domain;Nuclear ho…	negative regulation of transcription by RNA polymerase II;RNA polymerase II cis-regulatory region sequence-specific DNA binding;DNA-binding transcription repressor activity, RNA polymerase II-specific;DNA-binding transcription activator activity, RNA polymerase II-specific;behavioral fear response;neuron migration;placenta development;positive regulation of neuroblast proliferation;aggressive beh…
BGLB000695	LG14i_random_Scaffold367	PCG	AAA+ ATPase domain;Dynein heavy chain, AAA 5 extension domain;Dynein heavy chain, AAA module D4;Dynein heavy chain 3, AAA+ lid domain;Dynein heavy chain 3, AAA+ lid domain;Dynein heavy chain, coiled coil stalk;Dynein heavy chain, C-terminal domain;Dynein heavy chain AAA lid domain;Dynein heavy chain, hydrolytic ATP-binding dynein motor region;Dynein heavy chain, linker;Dynein heavy chain region D…	nucleotide binding;epithelial cilium movement involved in extracellular fluid movement;determination of left/right symmetry;heart development;minus-end-directed microtubule motor activity;ATP hydrolysis activity;lateral ventricle development;flagellated sperm motility;sperm flagellum;outer dynein arm;outer dynein arm assembly;locomotion;ion binding;dynein light chain binding;dynein intermediate c…
BGLB000785	LG17_random_Scaffold222	PCG	Diacylglycerol/phorbol-ester binding;AGC-kinase, C-terminal;Protein kinase domain;Protein kinase C-like, phorbol ester/diacylglycerol-binding domain;Protein kinase, C-terminal;Protein kinase C-like, phorbol ester/diacylglycerol-binding domain;Protein kinase domain;AGC-kinase, C-terminal;Protein kinase C-like, phorbol ester/diacylglycerol-binding domain;Protein kinase domain;Protein kinase C-like,…	Golgi membrane;nucleotide binding;regulation of cell growth;immunological synapse;stimulatory C-type lectin receptor signaling pathway;positive regulation of antimicrobial peptide production;macrophage activation involved in immune response;actin monomer binding;myosin light chain kinase activity;calcium-independent protein kinase C activity;protein tyrosine kinase activity;signaling receptor bin…
BGLB000852	LG17_random_Scaffold37	PCG	Serine-threonine/tyrosine-protein kinase, catalytic domain;Sema domain;IPT domain;PSI domain;Sema domain;Plexin repeat;IPT domain;Plexin, TIG domain 2;Serine-threonine/tyrosine-protein kinase, catalytic domain;Protein kinase domain;Sema domain;Sema domain;Sema domain;Sema domain;Sema domain superfamily;Immunoglobulin E-set;Immunoglobulin E-set;Immunoglobulin E-set;Protein kinase-like domain super…	blood vessel development;morphogenesis of a branching structure;morphogenesis of an epithelium;protein binding;cell surface receptor signaling pathway;heart development;motor neuron axon guidance;animal organ morphogenesis;membrane;cranial nerve morphogenesis;preganglionic parasympathetic fiber development;central nervous system neuron development;regulation of cell migration;forebrain developmen…
BGLB000873	LG17_random_Scaffold438	PCG	G protein-coupled receptor, rhodopsin-like;G protein-coupled receptor, rhodopsin-like;GPCR, rhodopsin-like, 7TM;GPCR, rhodopsin-like, 7TM	angiogenesis;positive regulation of cytokine production;negative regulation of heart rate involved in baroreceptor response to increased systemic arterial blood pressure;norepinephrine-epinephrine vasoconstriction involved in regulation of systemic arterial blood pressure;positive regulation of heart rate by epinephrine-norepinephrine;positive regulation of the force of heart contraction by epine…
BGLB000995	LG19i_random_Scaffold3	PCG	Alpha/beta hydrolase fold-1;Alpha/beta hydrolase fold-1;Alpha/Beta hydrolase fold	protein binding;cytoplasm;lipid metabolic process;intracellular membrane-bounded organelle;cellular biosynthetic process;carboxylic ester hydrolase activity
BGLB001050	LG20_random_Scaffold13628	PCG	AAA+ ATPase domain;ABC transporter type 1, transmembrane domain;ABC transporter-like, ATP-binding domain;ABC transporter-like, ATP-binding domain;ABC transporter type 1, transmembrane domain;ABC transporter type 1, transmembrane domain;ABC transporter type 1, transmembrane domain;ABC transporter type 1, transmembrane domain superfamily;P-loop containing nucleoside triphosphate hydrolase	ATP binding;nucleoplasm;nucleolus;mitochondrial inner membrane;lipid transport;cell volume homeostasis;chemotaxis;hyperosmotic response;response to blue light;photomorphogenesis;plant-type vacuole membrane;response to auxin;auxin polar transport;response to aluminum ion;intracellular aluminum ion homeostasis;aluminum ion transmembrane transporter activity;ATP hydrolysis activity;culmination invol…
BGLB001114	LG20_random_Scaffold364	PCG	Low-density lipoprotein (LDL) receptor class A repeat;Low-density lipoprotein (LDL) receptor class A repeat;MAM domain;MAM domain;Low-density lipoprotein (LDL) receptor class A repeat;MAM domain;Low-density lipoprotein (LDL) receptor class A repeat;MAM domain;Low-density lipoprotein (LDL) receptor class A repeat;Low-density lipoprotein (LDL) receptor class A repeat;MAM domain;MAM domain;MAM domai…	neuron migration;pattern specification process;brain development;endomembrane system;membrane;spinal cord motor neuron differentiation;spinal cord association neuron differentiation;cytoplasmic vesicle;negative regulation of synapse assembly;glutamatergic synapse;GABA-ergic synapse;regulation of synaptic membrane adhesion;regulation of presynapse assembly
BGLB001178	LG21_random_Scaffold123	PCG	Alpha-catenin;Vinculin/alpha-catenin;Alpha-catenin/vinculin-like superfamily;Alpha-catenin/vinculin-like superfamily;Alpha-catenin/vinculin-like superfamily;Alpha-catenin/vinculin-like superfamily	acrosomal vesicle;neural crest cell migration;apical constriction;structural constituent of cytoskeleton;nucleus;Golgi apparatus;cytosol;spot adherens junction;zonula adherens;fascia adherens;establishment or maintenance of cell polarity;negative regulation of neuroblast proliferation;axonogenesis;beta-catenin binding;gonad development;embryonic body morphogenesis;regulation of neuron projection …
BGLB001194	LG21_random_Scaffold195	PCG	Zinc finger C2H2-type;Zinc finger C2H2-type;Zinc finger C2H2-type;Zinc finger C2H2-type;Zinc finger C2H2-type;Zinc finger C2H2 superfamily;Zinc finger C2H2 superfamily	mitotic sister chromatid segregation;negative regulation of transcription by RNA polymerase II;chromatin;RNA polymerase II cis-regulatory region sequence-specific DNA binding;DNA-binding transcription repressor activity, RNA polymerase II-specific;DNA-binding transcription activator activity, RNA polymerase II-specific;fibrillar center;in utero embryonic development;nucleoplasm;transcription regu…
BGLB001202	LG21_random_Scaffold407	PCG	Formin, FH3 domain;Formin, FH2 domain;Formin, FH2 domain;Formin, FH3 domain;Formin, FH2 domain;Formin, FH2 domain;Armadillo-type fold	actin binding;Golgi apparatus;cytoplasmic microtubule;cilium;microtubule binding;actin cytoskeleton;membrane;regulation of anatomical structure morphogenesis;regulation of actin filament polymerization;branch fusion, open tracheal system;stress fiber assembly;regulation of filopodium assembly;cilium assembly;regulation of canonical Wnt signaling pathway;Golgi ribbon formation;podocyte cell migrat…
BGLB001258	LG22_random_Scaffold992	PCG	AMP deaminase;Metal-dependent hydrolase	cell fate specification;AMP deaminase activity;ATP binding;cytosol;guanine salvage;AMP catabolic process;embryo development ending in seed dormancy;response to organic substance;sporulation resulting in formation of a cellular spore;myosin heavy chain binding;GMP salvage;IMP salvage;erythrocyte homeostasis;cholesterol homeostasis;identical protein binding;intracellular membrane-bounded organelle;…
BGLB001351	LG24_random_Scaffold261	PCG	Peptidase S1A, chymotrypsin family;Serine proteases, trypsin domain;Serine proteases, trypsin domain;Serine proteases, trypsin domain;Serine proteases, trypsin domain;Peptidase S1, PA clan	serine-type endopeptidase activity;binding;extracellular space;cytosol;regulation of DNA-templated transcription;proteolysis;regulation of cell communication;membrane;regulation of signaling;protein catabolic process;keratohyalin granule;response to peptide hormone;positive regulation of biological process;negative regulation of cellular process;system development;multicellular organismal-level w…
BGLB002479	LG4_random_Scaffold16	3UTR	Dual specificity/tyrosine protein phosphatase, N-terminal;Dual specificity/tyrosine protein phosphatase, N-terminal;Protein-tyrosine phosphatase-like;Protein-tyrosine phosphatase-like;Dual specificity phosphatase, catalytic domain;Dual specificity protein phosphatase domain;Tyrosine-specific protein phosphatases domain;Protein-tyrosine phosphatase-like	astral microtubule;autophagy of mitochondrion;kinetochore;spindle pole;protein tyrosine phosphatase activity;protein binding;endoplasmic reticulum membrane;centrosome;cytosol;plasma membrane;DNA repair;regulation of mitotic nuclear division;mitotic G2 DNA damage checkpoint signaling;smoothened signaling pathway;sensory perception of sound;protein tyrosine/serine/threonine phosphatase activity;cel…
BGLB002734	LG4_random_Scaffold70	5UTR	High mobility group box domain;High mobility group box domain;High mobility group box domain;High mobility group box domain;High mobility group box domain superfamily	negative regulation of transcription by RNA polymerase II;nuclear chromosome;chromatin;RNA polymerase II cis-regulatory region sequence-specific DNA binding;DNA-binding transcription activator activity, RNA polymerase II-specific;angiogenesis;vasculogenesis;metanephros development;endodermal cell fate specification;inner cell mass cellular morphogenesis;hair follicle development;lymphangiogenesis…
BGLB003199	LG75i_random_Scaffold257	3UTR	Nuclear hormone receptor;Zinc finger, nuclear hormone receptor-type;Thyroid hormone receptor;Zinc finger, nuclear hormone receptor-type;Nuclear hormone receptor, ligand-binding domain;Nuclear hormone receptor, ligand-binding domain;Zinc finger, nuclear hormone receptor-type;Zinc finger, nuclear hormone receptor-type;Nuclear hormone receptor, ligand-binding domain;Nuclear hormone receptor, ligand-…	RNA polymerase II cis-regulatory region sequence-specific DNA binding;DNA-binding transcription factor activity, RNA polymerase II-specific;transcription coactivator binding;placenta development;regulation of protein phosphorylation;negative regulation of acute inflammatory response;nucleus;cytosol;sensory organ development;heart development;regulation of ecdysteroid metabolic process;female preg…
BGLB004896	LGUN_random_Scaffold13279	5UTR	0	0
BGLB008544	LGUN_random_Scaffold3057	5UTR	Glutaredoxin subgroup;Domain of unknown function DUF547;Glutaredoxin;Glutaredoxin;Glutaredoxin;Thioredoxin-like superfamily;Winged helix DNA-binding domain superfamily	cytosol;protein-disulfide reductase activity;cellular response to oxidative stress;intracellular membrane-bounded organelle;glutathione binding;cellular metabolic process
BGLB009580	LGUN_random_Scaffold3868	5UTR	Protein kinase domain;Protein kinase domain;Protein kinase domain;Dual specificity tyrosine-phosphorylation-regulated kinase 1A/1B, catalytic domain;Protein kinase-like domain superfamily	ubiquitin ligase complex;mitotic cytokinesis;magnesium ion binding;regulation of alternative mRNA splicing, via spliceosome;condensed chromosome;transcription coactivator activity;actin binding;protein serine/threonine/tyrosine kinase activity;non-membrane spanning protein tyrosine kinase activity;protein kinase inhibitor activity;ATP binding;nucleolus;centrosome;cytosol;microtubule;neurofilament…
BGLB011252	LGUN_random_Scaffold540455	5UTR	0	0
BGLB016283	LG20_random_Scaffold297	PCG	;P-loop containing nucleoside triphosphate hydrolase	negative regulation of transcription by RNA polymerase II;DNA-binding transcription repressor activity, RNA polymerase II-specific;cytosol;translation;protein phosphatase 1 binding;negative regulation of gene expression;nuclear speck;regulation of telomere maintenance;protein-containing complex;regulation of biological quality;negative regulation of cellular macromolecule biosynthetic process
BGLB016408	LG1i_random_Scaffold7	PCG	Cadherin-like;EGF-like calcium-binding domain;EGF-like domain;Laminin G domain;Cadherin-like;Cadherin-like;Laminin G domain;EGF-like calcium-binding domain;Laminin G domain;Cadherin-like;Cadherin-like;Cadherin-like;EGF-like domain;Cadherin-like;Cadherin-like;Cadherin-like;Cadherin-like;Cadherin-like;Cadherin-like;Cadherin-like;Cadherin-like;EGF-like domain;Cadherin-like;Cadherin-like;Cadherin-lik…	cell morphogenesis involved in differentiation;establishment of imaginal disc-derived wing hair orientation;heart morphogenesis;calcium ion binding;cytoplasm;heterophilic cell-cell adhesion via plasma membrane cell adhesion molecules;cell surface receptor signaling pathway;imaginal disc pattern formation;sensory perception;negative regulation of cell population proliferation;embryo development;ne…
BGLB016573	LG1i_random_Scaffold7	PCG	Armadillo-type fold;3'5'-cyclic nucleotide phosphodiesterase;GAF domain;HD/PDEase domain;GAF domain;GAF domain;3'5'-cyclic nucleotide phosphodiesterase, catalytic domain;3'5'-cyclic nucleotide phosphodiesterase, catalytic domain;HD/PDEase domain;HD/PDEase domain;HD/PDEase domain;HD/PDEase domain	negative regulation of transcription by RNA polymerase II;magnesium ion binding;response to acid chemical;heart valve development;ventricular septum development;3',5'-cyclic-AMP phosphodiesterase activity;cGMP-stimulated cyclic-nucleotide phosphodiesterase activity;calcium channel activity;nucleus;mitochondrial outer membrane;mitochondrial inner membrane;mitochondrial matrix;endoplasmic reticulum…
BGLB016620	LG19_random_Scaffold212	PCG	;Immunoglobulin subtype 2;Immunoglobulin subtype;Fibronectin type III;Fibronectin type III;Immunoglobulin I-set;Immunoglobulin-like domain;Fibronectin type III;Immunoglobulin-like domain;Immunoglobulin-like domain;Immunoglobulin-like domain;Immunoglobulin-like domain;Immunoglobulin-like domain;Immunoglobulin-like domain;Immunoglobulin-like domain;Fibronectin type III;Immunoglobulin-like domain;Im…	regulation of vascular permeability involved in acute inflammatory response;calmodulin-dependent protein kinase activity;myosin light chain kinase activity;calmodulin binding;nucleus;muscle myosin complex;neuromuscular synaptic transmission;mesoderm development;structural constituent of muscle;adult locomotory behavior;response to xenobiotic stimulus;response to toxic substance;response to metal …
BGLB016915	LG17_random_Scaffold438	PCG	EGF-like domain;Reeler domain;EGF-like domain;Sialidase superfamily;Sialidase superfamily;Sialidase superfamily	extracellular space;cytoplasm;axon guidance;midgut development;long-term memory;locomotory behavior;associative learning;response to mechanical stimulus;glial cell differentiation;response to lithium ion;positive regulation of phosphatidylinositol 3-kinase signaling;response to insecticide;spinal cord patterning;ventral spinal cord development;dentate gyrus development;orbitofrontal cortex develo…
BGLB017154	LG13_random_Scaffold240	PCG	Ankyrin repeat;Ankyrin repeat;Ankyrin repeat;Ankyrin repeat;Ankyrin repeat;Ankyrin repeat;Ankyrin repeat;Ankyrin repeat;Ankyrin repeat;Ankyrin repeat;Ankyrin repeat;Ankyrin repeat;Ankyrin repeat;Ankyrin repeat;Ankyrin repeat;Ankyrin repeat;Ankyrin repeat;Ankyrin repeat;Ankyrin repeat;Ankyrin repeat;Ankyrin repeat;Ankyrin repeat;Ankyrin repeat;Ankyrin repeat;Ankyrin repeat;Ankyrin repeat;Ankyrin r…	nucleoplasm;cytosol;cell-cell junction;chemotaxis;cytoskeleton organization;signal transduction;regulation of macromolecule biosynthetic process;positive regulation of macromolecule metabolic process;regulation of cell communication;endomembrane system;microtubule cytoskeleton;transferase activity;enzyme binding;cell cycle process;sarcomere;actin filament-based process;regulation of cellular bios…
BGLB017285	LG10i_random_Scaffold4814	PCG	EGF-like domain;EGF-like calcium-binding domain;EGF-like calcium-binding domain;EGF-like calcium-binding domain;EGF-like domain;EGF-like domain;EGF-like domain;EGF-like domain;EGF-like domain;EGF-like domain;PAN/Apple domain;EGF-like domain;EGF-like domain;EGF-like domain;EGF-like domain;EGF-like domain;EGF-like domain;EGF-like domain;EGF-like domain;EGF-like domain;Concanavalin A-like lectin/glu…	cell morphogenesis involved in differentiation;cell fate specification;compound eye morphogenesis;eye photoreceptor cell differentiation;liver development;morphogenesis of an epithelium;epithelial cell development;system process;heart valve morphogenesis;endocardial cushion development;cardiac ventricle morphogenesis;Notch binding;regulation of transcription by RNA polymerase II;immune response;c…
BGLB017474	LG1i_random_Scaffold7	PCG	Fragile site-associated protein, C-terminal;Fragile site-associated protein, C-terminal;Fragile site-associated protein, C-terminal	regulation of cell growth;protein binding;nucleus;lipid metabolic process;phagocytosis;spermatogenesis;membrane;lipid storage;regulation of epithelial cell differentiation;endocytic recycling;multi-organism reproductive process;fat cell differentiation;synaptic vesicle endocytosis;system development;nucleus localization;adipose tissue development;regulation of biological quality;import into cell
BGLB017821	LG78i_random_Scaffold63	5UTR	Fibronectin type III;B-box-type zinc finger;B-box, C-terminal;B-box-type zinc finger;Fibronectin type III;Fibronectin type III;COS domain;B-box-type zinc finger;B-box-type zinc finger;B-box-type zinc finger;Fibronectin type III;Fibronectin type III;Fibronectin type III;Fibronectin type III superfamily	SNARE binding;microtubule-based process;synaptic vesicle;positive regulation of macromolecule metabolic process;microtubule cytoskeleton;synaptic vesicle exocytosis;axon midline choice point recognition;protein domain specific binding;dendrite;positive regulation of cellular catabolic process;negative regulation of SNARE complex assembly;netrin-activated signaling pathway;protein homodimerization…
BGLB018159	LG20_random_Scaffold364	PCG	MAM domain;MAM domain;MAM domain;MAM domain;MAM domain;MAM domain;MAM domain;MAM domain;MAM domain;Concanavalin A-like lectin/glucanase domain superfamily;Concanavalin A-like lectin/glucanase domain superfamily;Concanavalin A-like lectin/glucanase domain superfamily	neural crest cell migration;neuron migration;sprouting angiogenesis;transmembrane signaling receptor activity;protein binding;transmembrane receptor protein tyrosine kinase signaling pathway;pattern specification process;brain development;heart development;motor neuron axon guidance;response to wounding;regulation of signal transduction;positive regulation of endothelial cell migration;endomembra…
BGLB018183	LG20i_random_Scaffold745	PCG	Peptidase M16C associated;Peptidase M16, C-terminal;Peptidase M16, N-terminal;Metalloenzyme, LuxS/M16 peptidase-like;Metalloenzyme, LuxS/M16 peptidase-like;Metalloenzyme, LuxS/M16 peptidase-like;Metalloenzyme, LuxS/M16 peptidase-like	mitochondrion;proteolysis;cellular process;hydrolase activity;protein catabolic process
BGLB018469	LG11_random_Scaffold102	PCG	Calponin homology domain;Calponin homology domain;CH domain superfamily	protein binding;sperm axoneme assembly;sperm connecting piece
BGLB018682	LG11_random_Scaffold228	PCG	GPCR, family 3;GPCR, family 3, metabotropic glutamate receptor;Receptor, ligand binding region;GPCR family 3, C-terminal;GPCR family 3, C-terminal;GPCR family 3, C-terminal;Periplasmic binding protein-like I	PLC activating G protein-coupled glutamate receptor activity;group II metabotropic glutamate receptor activity;group III metabotropic glutamate receptor activity;desensitization of G protein-coupled receptor signaling pathway;calcium channel regulator activity;calcium ion binding;calmodulin binding;nucleus;cell cortex;regulation of DNA-templated transcription;regulation of translational elongatio…
BGLB019598	LG33_random_Scaffold118	5UTR	RNA recognition motif domain;RNA recognition motif domain;RNA recognition motif domain;RBM34, RNA recognition motif 2;RNA-binding domain superfamily;RNA-binding domain superfamily	maturation of LSU-rRNA from tricistronic rRNA transcript (SSU-rRNA, 5.8S rRNA, LSU-rRNA);mRNA binding;chromosome;nucleolus;cytoplasm;mRNA processing;poly(A) binding;nuclear speck;rRNA binding;preribosome;protein self-association
BGLB020090	LG78i_random_Scaffold11	3UTR	AP-1 transcription factor;Basic-leucine zipper domain;Basic-leucine zipper domain;Basic-leucine zipper domain;Basic-leucine zipper domain;Basic-leucine zipper domain superfamily	negative regulation of transcription by RNA polymerase II;RNA polymerase II cis-regulatory region sequence-specific DNA binding;DNA-binding transcription repressor activity, RNA polymerase II-specific;DNA-binding transcription activator activity, RNA polymerase II-specific;cell fate determination;negative regulation of protein phosphorylation;transcription corepressor activity;nucleoplasm;nucleol…
BGLB020244	LG17_random_Scaffold264	3UTR	0	0
BGLB020795	LG17_random_Scaffold259	PCG	ILEI/PANDER domain;Glycosyl transferase, family 13;Nucleotide-diphospho-sugar transferases	binding;extracellular space;cytoplasm;protein glycosylation;regulation of hormone levels;endomembrane system;glycosyltransferase activity;intracellular membrane-bounded organelle;negative regulation of cellular process;response to stimulus
BGLB023299	LG20_random_Scaffold297	PCG	WD40 repeat;Beta-propeller repeat TECPR;Beta-propeller repeat TECPR;Beta-propeller repeat TECPR;Cytochrome cd1-nitrite reductase-like, haem d1 domain superfamily;WD40-repeat-containing domain superfamily	binding;vacuole;autophagy;organelle organization;membrane;intracellular transport;developmental pigmentation;biological regulation
BGLB023855	LG17_random_Scaffold327	PCG	Pleckstrin homology domain;Dbl homology (DH) domain;FYVE zinc finger;Pleckstrin homology domain;Dbl homology (DH) domain;FYVE zinc finger;Dbl homology (DH) domain;Pleckstrin homology domain;Zinc finger, FYVE-related;Dbl homology (DH) domain;Dbl homology (DH) domain superfamily;Dbl homology (DH) domain superfamily;Dbl homology (DH) domain superfamily;Zinc finger, FYVE/PHD-type	ruffle;guanyl-nucleotide exchange factor activity;nucleus;early endosome;Golgi apparatus;cytosol;plasma membrane;G protein-coupled receptor signaling pathway;regulation of cell shape;animal organ morphogenesis;lamellipodium;lamellipodium assembly;microspike assembly;actin cytoskeleton organization;filopodium;small GTPase binding;activation of protein kinase activity;positive regulation of apoptot…
BGLB024042	LG21_random_Scaffold104	PCG	0	0
BGLB026917	LGUN_random_Scaffold334	5UTR	0	0
BGLB027896	LG24_random_Scaffold159	PCG	Major intrinsic protein;Major intrinsic protein;Major intrinsic protein;Aquaporin-like;Aquaporin-like	urogenital system development;lens development in camera-type eye;renal water transport;actin binding;structural constituent of eye lens;calmodulin binding;lysosome;early endosome;rough endoplasmic reticulum;trans-Golgi network;microvillus;cell volume homeostasis;apoptotic process;hyperosmotic response;female pregnancy;aging;excretion;visual perception;response to salt stress;response to lithium …
BGLB033008	LG2_random_Scaffold42	5UTR	Zinc finger, CCHC-type;Zinc finger, CCHC-type;Zinc finger, CCHC-type;Zinc finger, CCHC-type;Zinc finger, CCHC-type;Zinc finger, CCHC-type superfamily;Zinc finger, CCHC-type superfamily	immune effector process;RNA binding;catalytic activity;nucleolus;cytosol;tRNA metabolic process;regulation of gene expression;ncRNA polyadenylation;defense response to virus;molecular adaptor activity;nuclear polyadenylation-dependent ncRNA catabolic process
BGLB033737	LGUN_random_Scaffold1219	5UTR	Orange domain;Orange domain;Orange domain	negative regulation of transcription by RNA polymerase II;chromatin;transcription corepressor binding;DNA-binding transcription repressor activity, RNA polymerase II-specific;response to hypoxia;liver development;positive regulation of neuroblast proliferation;lens development in camera-type eye;embryonic heart tube morphogenesis;regulation of secondary heart field cardioblast proliferation;chrom…
BGLB033832	LGUN_random_Scaffold69	5UTR	Diacylglycerol/phorbol-ester binding;EF-hand domain;Ras-like guanine nucleotide exchange factor, N-terminal;Protein kinase C-like, phorbol ester/diacylglycerol-binding domain;Ras guanine-nucleotide exchange factors catalytic domain;Ras guanine-nucleotide exchange factors catalytic domain;Protein kinase C-like, phorbol ester/diacylglycerol-binding domain;EF-hand domain;Ras-like guanine nucleotide …	Golgi membrane;phosphatidylserine binding;inflammatory response to antigenic stimulus;positive regulation of peptide secretion;guanyl-nucleotide exchange factor activity;GTPase activator activity;calcium ion binding;nucleoplasm;endoplasmic reticulum membrane;cytosol;plasma membrane;zinc ion binding;response to extracellular stimulus;regulation of phosphatidylinositol 3-kinase signaling;diacylglyc…
BGLB035398	LG14_random_Scaffold93	PCG	Protein of unknown function DUF1387;UBA-like superfamily	nucleoplasm;nucleolus;cytosol;protein-containing complex
BGLB036216	LGUN_random_Scaffold541190	5UTR	0	0
BGLB037228	LG24_random_Scaffold406	PCG	YEATS;YEATS;YEATS	negative regulation of transcription by RNA polymerase II;nucleosome;Swr1 complex;DNA-binding transcription factor activity, RNA polymerase II-specific;polytene chromosome;chromatin remodeling;regulation of flower development;negative regulation of gene expression;TBP-class protein binding;regulation of histone deacetylation;nuclear membrane;NuA4 histone acetyltransferase complex;histone H2A acet…
BGLB037474	LG20_random_Scaffold345	PCG	Sterile alpha motif domain;Sterile alpha motif domain;Sterile alpha motif domain;Sterile alpha motif domain;Sterile alpha motif domain;Sterile alpha motif domain;Liprin-beta, SAM domain repeat 1;Liprin-beta, SAM domain repeat 2;Liprin-beta, SAM domain repeat 3;Sterile alpha motif/pointed domain superfamily;Sterile alpha motif/pointed domain superfamily;Sterile alpha motif/pointed domain superfami…	reproduction;regulation of neurotransmitter levels;structural molecule activity;nucleoplasm;plasma membrane;cell adhesion;chemical synaptic transmission;axon target recognition;vesicle;protein-containing complex;positive regulation of locomotion;protein homodimerization activity;regulation of pharyngeal pumping;dendritic spine;regulation of cellular component biogenesis;protein-containing complex…
BGLB038576	LG29_random_Scaffold905	5UTR	PPM-type phosphatase-like domain;PPM-type phosphatase-like domain;PPM-type phosphatase-like domain;PPM-type phosphatase-like domain;PPM-type phosphatase-like domain superfamily	MAPK cascade;protein serine/threonine phosphatase activity;protein binding;nucleus;mitochondrion;endoplasmic reticulum membrane;protein phosphorylation;protein dephosphorylation;transmembrane receptor protein serine/threonine kinase signaling pathway;plastid;response to wounding;abscisic acid-activated signaling pathway;pollen germination;sphingolipid biosynthetic process;defense response to bact…
BGLB040393	LG24_random_Scaffold17	PCG	Fibrillar collagen, C-terminal;Collagen triple helix repeat;Fibrillar collagen, C-terminal;Fibrillar collagen, C-terminal;Fibrillar collagen, C-terminal	ossification;blood vessel development;protein binding;extracellular region;collagen type II trimer;cytoplasm;cell surface receptor signaling pathway;response to nutrient;visual perception;sensory perception of sound;response to radiation;response to mechanical stimulus;cerebral cortex development;cell differentiation;collagen fibril organization;response to cytokine;tube development;macromolecule…

## Sheet: bgl-miR-133-3p
Gène	Scaffold	Localité	Protéine	Function
BGLB000493	LG10_random_Scaffold77	PCG	Cytoplasmic FMR1-interacting;Cytoplasmic FMR1-interacting;CYRIA/CYRIB, Rac1 binding domain	mitotic cytokinesis;RNA 7-methylguanosine cap binding;ruffle;compound eye morphogenesis;columnar/cuboidal epithelial cell development;profilin binding;extracellular region;nucleus;cytosol;mRNA cap binding complex;apoptotic process;axon guidance;regulation of cell shape;embryonic body morphogenesis;positive regulation of lamellipodium assembly;positive regulation of cell morphogenesis involved in …
BGLB000515	LG11_random_Scaffold102	PCG	Bromodomain;Bromodomain;WD40 repeat;Bromodomain;WD40 repeat;Bromodomain;WD40 repeat;WD40 repeat;WD40 repeat;WD40 repeat;Bromodomain;Bromodomain;WD40 repeat;WD40 repeat;WD40 repeat;WD40 repeat;WD40 repeat;WD40 repeat;Bromodomain-like superfamily;Bromodomain-like superfamily;WD40-repeat-containing domain superfamily	insulin receptor binding;nucleoplasm;nucleolus;cytosol;chromatin organization;protein import into nucleus;cytoskeleton organization;microtubule-based process;insulin receptor signaling pathway;regulation of cell shape;positive regulation of gene expression;positive regulation of peptidyl-threonine phosphorylation;microtubule cytoskeleton;peptide transport;protein import;positive regulation of pep…
BGLB000541	LG11_random_Scaffold4	PCG	ARID DNA-binding domain;ARID DNA-binding domain;SWI/SNF-like complex subunit BAF250, C-terminal;ARID DNA-binding domain;ARID DNA-binding domain;ARID DNA-binding domain;ARID DNA-binding domain superfamily;Armadillo-type fold	negative regulation of transcription by RNA polymerase II;nuclear chromosome;transcription cis-regulatory region binding;DNA-binding transcription factor activity, RNA polymerase II-specific;formation of primary germ layer;neural tube closure;cardiac chamber development;optic cup formation involved in camera-type eye development;chromatin binding;transcription coactivator activity;nucleoplasm;cyt…
BGLB000555	LG11_random_Scaffold4	PCG	SIT4 phosphatase-associated protein family;Armadillo-type fold	negative regulation of protein phosphorylation;nucleoplasm;cytosol;plasma membrane;protein phosphatase regulator activity;protein phosphatase binding;small GTPase binding;regulation of phosphoprotein phosphatase activity;negative regulation of JNK cascade;Golgi vesicle budding;COPII vesicle coating
BGLB000568	LG11_random_Scaffold4	PCG	RNA recognition motif domain;NOPS;RNA recognition motif domain;RNA recognition motif domain;RNA recognition motif domain;RNA recognition motif domain;RNA recognition motif domain;RNA recognition motif domain;RNA-binding domain superfamily	negative regulation of transcription by RNA polymerase II;alternative mRNA splicing, via spliceosome;double-strand break repair via homologous recombination;chromatin;DNA-binding transcription factor activity, RNA polymerase II-specific;fibrillar center;activation of innate immune response;chromatin binding;mRNA binding;spliceosomal complex;cytoplasm;chromatin organization;visual perception;matin…
BGLB000578	LG11_random_Scaffold605	PCG	Vta1, C-terminal;Vta1/callose synthase, N-terminal	ATPase activator activity;nucleoplasm;multivesicular body;cytosol;enzyme activator activity;macroautophagy;endosome transport via multivesicular body sorting pathway;positive regulation of ATP-dependent activity;multivesicular body assembly;protein homodimerization activity;biological process involved in symbiotic interaction;viral budding;positive regulation of hydrolase activity;nucleoside-trip…
BGLB000701	LG16i_random_Scaffold158	PCG	Repulsive guidance molecule, C-terminal;Repulsive guidance molecule, N-terminal	neural tube closure;positive regulation of protein phosphorylation;endoplasmic reticulum;endoplasmic reticulum-Golgi intermediate compartment;plasma membrane;cell adhesion;mesodermal cell fate specification;cell surface;positive regulation of gene expression;negative regulation of cell morphogenesis involved in differentiation;positive regulation of neuron projection development;coreceptor activi…
BGLB000718	LG16i_random_Scaffold213	PCG	Helicase, C-terminal;Chromo/chromo shadow domain;Chromodomain-helicase-DNA-binding protein 1-like, C-terminal domain;Helicase superfamily 1/2, ATP-binding domain;Chromo domain;SNF2, N-terminal;CDH1/2, SANT-Helical linker 1;Helicase, C-terminal;Chromodomain-helicase-DNA-binding protein 1-like, C-terminal domain;Helicase, C-terminal;Chromo/chromo shadow domain;Helicase superfamily 1/2, ATP-binding …	negative regulation of transcription by RNA polymerase II;nucleotide binding;nuclear chromosome;condensed chromosome, centromeric region;chromosome, telomeric region;euchromatin;heterochromatin;RNA polymerase II cis-regulatory region sequence-specific DNA binding;fibrillar center;DNA helicase activity;polytene chromosome puff;polytene chromosome interband;cytoplasm;centrosome;DNA-templated transc…
BGLB000799	LG17_random_Scaffold259	PCG	0	0
BGLB000852	LG17_random_Scaffold37	PCG	Serine-threonine/tyrosine-protein kinase, catalytic domain;Sema domain;IPT domain;PSI domain;Sema domain;Plexin repeat;IPT domain;Plexin, TIG domain 2;Serine-threonine/tyrosine-protein kinase, catalytic domain;Protein kinase domain;Sema domain;Sema domain;Sema domain;Sema domain;Sema domain superfamily;Immunoglobulin E-set;Immunoglobulin E-set;Immunoglobulin E-set;Protein kinase-like domain super…	blood vessel development;morphogenesis of a branching structure;morphogenesis of an epithelium;protein binding;cell surface receptor signaling pathway;heart development;motor neuron axon guidance;animal organ morphogenesis;membrane;cranial nerve morphogenesis;preganglionic parasympathetic fiber development;central nervous system neuron development;regulation of cell migration;forebrain developmen…
BGLB000923	LG17_random_Scaffold937	PCG	Immunoglobulin subtype 2;Leucine-rich repeat, typical subtype;Immunoglobulin subtype;Immunoglobulin subtype;Cysteine-rich flanking region, C-terminal;Cysteine-rich flanking region, C-terminal;Leucine-rich repeat;Immunoglobulin I-set;Immunoglobulin-like domain;Leucine-rich repeat;Leucine-rich repeat;Immunoglobulin-like domain;Immunoglobulin-like domain;Leucine-rich repeat;Leucine-rich repeat;Leuci…	type II transforming growth factor beta receptor binding;extracellular space;cytoplasm;plasma membrane;sensory perception of sound;regulation of gastrulation;regulation of platelet-derived growth factor receptor signaling pathway;oxidoreductase activity, acting on peroxide as acceptor;hair cycle process;cellular component assembly;extracellular matrix organization;growth cone;positive regulation …
BGLB000999	LG19i_random_Scaffold3	PCG	GPCR, family 2, secretin-like;GPCR, family 2, extracellular hormone receptor domain;GPCR, family 2, secretin-like;GPCR, family 2, extracellular hormone receptor domain;GPCR, family 2, extracellular hormone receptor domain;GPCR, family 2-like;GPCR family 2, extracellular hormone receptor domain superfamily;GPCR family 2, extracellular hormone receptor domain superfamily	in utero embryonic development;chondrocyte differentiation;osteoblast development;parathyroid hormone receptor activity;nucleus;cytoplasm;transport;intracellular calcium ion homeostasis;G protein-coupled receptor signaling pathway, coupled to cyclic nucleotide second messenger;adenylate cyclase-activating G protein-coupled receptor signaling pathway;phospholipase C-activating G protein-coupled re…
BGLB001022	LG1i_random_Scaffold7	PCG	ABC transporter-like, ATP-binding domain;ABC transporter type 1, transmembrane domain;ABC transporter type 1, transmembrane domain;ABC transporter type 1, transmembrane domain superfamily;P-loop containing nucleoside triphosphate hydrolase	nucleotide binding;long-chain fatty acid transporter activity;extracellular region;cytoplasm;xenobiotic transmembrane transport;response to oxidative stress;female pregnancy;ABC-type xenobiotic transporter activity;response to heat;cell surface;negative regulation of gene expression;endomembrane system;inorganic anion transmembrane transporter activity;bilirubin transmembrane transporter activity…
BGLB001053	LG20_random_Scaffold1427	PCG	DNA photolyase, N-terminal;Cryptochrome/DNA photolyase, FAD-binding domain;DNA photolyase, N-terminal;Cryptochrome/photolyase, N-terminal domain superfamily;Cryptochrome/DNA photolyase, FAD-binding domain-like superfamily	negative regulation of transcription by RNA polymerase II;damaged DNA binding;single-stranded DNA binding;deoxyribodipyrimidine photo-lyase activity;DNA (6-4) photolyase activity;extracellular region;mitochondrion;cytosol;pyrimidine dimer repair;protein import into nucleus;phototransduction;response to UV;blue light signaling pathway;blue light photoreceptor activity;response to activity;nuclear …
BGLB001131	LG20_random_Scaffold40	PCG	Aldehyde oxidase/xanthine dehydrogenase, a/b hammerhead;Aldehyde oxidase/xanthine dehydrogenase, second molybdopterin binding domain;Aldehyde oxidase/xanthine dehydrogenase, a/b hammerhead;Aldehyde oxidase/xanthine dehydrogenase, first molybdopterin binding domain;Molybdopterin dehydrogenase, FAD-binding;[2Fe-2S]-binding;CO dehydrogenase flavoprotein, C-terminal;FAD-binding domain, PCMH-type;2Fe-…	response to reactive oxygen species;aldehyde oxidase activity;pyridoxal oxidase activity;xanthine dehydrogenase activity;protein binding;cytosol;acetaldehyde metabolic process;xenobiotic metabolic process;xanthine catabolic process;purine ribonucleotide catabolic process;purine ribonucleoside monophosphate catabolic process;response to abiotic stimulus;response to organic substance;response to in…
BGLB001150	LG20i_random_Scaffold651	PCG	Tyrosine-specific protein phosphatase, PTPase domain;Fibronectin type III;Furin-like repeat;Protein-tyrosine phosphatase, catalytic;Tyrosine-specific protein phosphatase, PTPase domain;Fibronectin type III;Tyrosine-specific protein phosphatase, PTPase domain;Fibronectin type III;Tyrosine-specific protein phosphatase, PTPase domain;Fibronectin type III;Tyrosine-specific protein phosphatases domain…	negative regulation of endothelial cell proliferation;negative regulation of cytokine-mediated signaling pathway;transmembrane receptor protein tyrosine phosphatase activity;insulin receptor binding;endosome;plasma membrane;adherens junction;homophilic cell adhesion via plasma membrane adhesion molecules;beta-catenin binding;heparin binding;response to xenobiotic stimulus;cell surface;negative re…
BGLB001194	LG21_random_Scaffold195	PCG	Zinc finger C2H2-type;Zinc finger C2H2-type;Zinc finger C2H2-type;Zinc finger C2H2-type;Zinc finger C2H2-type;Zinc finger C2H2 superfamily;Zinc finger C2H2 superfamily	mitotic sister chromatid segregation;negative regulation of transcription by RNA polymerase II;chromatin;RNA polymerase II cis-regulatory region sequence-specific DNA binding;DNA-binding transcription repressor activity, RNA polymerase II-specific;DNA-binding transcription activator activity, RNA polymerase II-specific;fibrillar center;in utero embryonic development;nucleoplasm;transcription regu…
BGLB001251	LG22_random_Scaffold62	PCG	Nuclear pore complex protein Nup98-Nup96-like, autopeptidase S59 domain;Nuclear pore complex protein NUP96, C-terminal domain;Nuclear pore complex protein Nup98-Nup96-like, autopeptidase S59 domain;Nuclear pore complex protein Nup98-Nup96-like, autopeptidase S59 domain superfamily	kinetochore;chromatin;post-transcriptional tethering of RNA polymerase II gene DNA at nuclear periphery;positive regulation of defense response to virus by host;regulation of immune effector process;transcription coactivator activity;mRNA binding;transporter activity;protein binding;polytene chromosome puff;polytene chromosome band;cytosol;DNA replication;chromatin organization;mRNA export from n…
BGLB001342	LG24_random_Scaffold2400	PCG	;C-type lectin fold	0
BGLB001350	LG24_random_Scaffold254	PCG	;EGF-like calcium-binding domain;EGF-like domain;Laminin-type EGF domain;EGF-like calcium-binding domain;EGF-like domain;EGF-like domain;EGF-like domain;EGF-like domain;Zinc finger, SWIM-type;EGF-like domain;EGF-like domain;EGF-like domain;EGF-like domain;EGF-like domain;EGF-like domain;EGF-like domain;EGF-like domain;EGF-like domain;EGF-like domain;EGF-like domain;EGF-like domain;EGF-like domain…	regionalization;protein binding;plasma membrane;signal transduction;axon target recognition;central nervous system development;heart development;cell population proliferation;embryo development;animal organ morphogenesis;regulation of gene expression;hemopoiesis;tube development;intracellular membrane-bounded organelle;negative regulation of biological process;positive regulation of cellular proc…
BGLB001374	LG24_random_Scaffold406	3UTR	Ankyrin repeat;Ankyrin repeat;Ankyrin repeat;Ankyrin repeat;Ankyrin repeat;Ankyrin repeat;Ankyrin repeat;Ankyrin repeat;Ankyrin repeat;Ankyrin repeat;Ankyrin repeat;Ankyrin repeat-containing domain superfamily;Ankyrin repeat-containing domain superfamily	nucleus;endosome;response to stress;positive regulation of signal transduction;vesicle-mediated transport;enzyme binding;myofibril;positive regulation of ion transmembrane transporter activity;cellular component morphogenesis;homeostatic process;regulation of potassium ion transport;main axon;synapse;negative regulation of cellular process;neuron development;regulation of cardiac muscle contracti…
BGLB001668	LG29_random_Scaffold14	5UTR	Octanoyltransferase;Biotinyl protein ligase (BPL) and lipoyl protein ligase (LPL), catalytic domain;Octanoyltransferase;Biotinyl protein ligase (BPL) and lipoyl protein ligase (LPL), catalytic domain;Octanoyltransferase;Class II Aminoacyl-tRNA synthetase/Biotinyl protein ligase (BPL) and lipoyl protein ligase (LPL)	mitochondrial matrix;protein lipoylation;carboxylic acid metabolic process;lipoyl(octanoyl) transferase activity;cellular macromolecule metabolic process;positive regulation of oxygen metabolic process
BGLB002479	LG4_random_Scaffold16	3UTR	Dual specificity/tyrosine protein phosphatase, N-terminal;Dual specificity/tyrosine protein phosphatase, N-terminal;Protein-tyrosine phosphatase-like;Protein-tyrosine phosphatase-like;Dual specificity phosphatase, catalytic domain;Dual specificity protein phosphatase domain;Tyrosine-specific protein phosphatases domain;Protein-tyrosine phosphatase-like	astral microtubule;autophagy of mitochondrion;kinetochore;spindle pole;protein tyrosine phosphatase activity;protein binding;endoplasmic reticulum membrane;centrosome;cytosol;plasma membrane;DNA repair;regulation of mitotic nuclear division;mitotic G2 DNA damage checkpoint signaling;smoothened signaling pathway;sensory perception of sound;protein tyrosine/serine/threonine phosphatase activity;cel…
BGLB002498	LG4_random_Scaffold193	3UTR	0	cytoplasm;zinc ion binding;cellular macromolecule metabolic process;protein autoubiquitination;ubiquitin protein ligase activity;positive regulation of canonical Wnt signaling pathway
BGLB003836	LGUN_random_Scaffold1027	5UTR	Cadherin-like;Cadherin-like;Cadherin-like;Cadherin, N-terminal;Cadherin-like;Cadherin-like;Cadherin-like;Cadherin-like;Cadherin-like;Cadherin-like;Cadherin-like;Cadherin-like;Cadherin-like;Cadherin-like;Cadherin-like;Cadherin-like;Cadherin-like;Cadherin-like;Cadherin-like superfamily;Cadherin-like superfamily;Cadherin-like superfamily;Cadherin-like superfamily;Cadherin-like superfamily;Cadherin-l…	platelet degranulation;nucleus;plasma membrane;cell junction;platelet alpha granule membrane;multicellular organismal process;developmental process;regulation of cellular process;plasma membrane bounded cell projection
BGLB004611	LGUN_random_Scaffold122	5UTR	;EF-hand domain;EF-hand domain;EF-hand domain;EF-hand domain;EF-hand domain;EF-hand domain;EF-hand domain;EF-hand domain;EF-hand domain pair	regulation of systemic arterial blood pressure;actin binding;calcium ion binding;cytosol;vesicle-mediated transport;calcium-mediated signaling;clathrin coat of trans-Golgi network vesicle;clathrin binding;alpha-tubulin binding;positive regulation of circadian sleep/wake cycle, sleep;negative regulation of neuronal signal transduction
BGLB009537	LGUN_random_Scaffold383	5UTR	Zinc finger C2H2-type;Zinc finger C2H2-type;Zinc finger C2H2-type;Zinc finger C2H2-type;Zinc finger C2H2-type;Zinc finger C2H2-type;Zinc finger C2H2 superfamily;Zinc finger C2H2 superfamily	negative regulation of transcription by RNA polymerase II;RNA polymerase II transcription regulatory region sequence-specific DNA binding;cis-regulatory region sequence-specific DNA binding;DNA-binding transcription repressor activity, RNA polymerase II-specific;fibrillar center;positive regulation of neuroblast proliferation;protein binding;nucleoplasm;tricarboxylic acid cycle;citrate metabolic …
BGLB009746	LGUN_random_Scaffold399	5UTR	DapA-like;DapA-like;DapA-like;DapA-like;DapA-like	mitochondrial matrix;4-hydroxy-2-oxoglutarate aldolase activity;glyoxylate catabolic process;4-hydroxyproline catabolic process;oxalate metabolic process;protein homodimerization activity;pyruvate biosynthetic process
BGLB011173	LGUN_random_Scaffold535966	5UTR	Hydroxyacylglutathione hydrolase, C-terminal domain;Ribonuclease Z/Hydroxyacylglutathione hydrolase-like	protein binding;nucleus;mitochondrion;membrane;regulation of synaptic transmission, dopaminergic;regulation of dopamine metabolic process;negative regulation of neurotransmitter secretion;negative regulation of synaptic transmission;neuromuscular process controlling posture;regulation of cellular localization
BGLB013602	LGUN_random_Scaffold8394	5UTR	FYVE zinc finger;Protein-tyrosine phosphatase, catalytic;FYVE zinc finger;Myotubularin-like, phosphatase domain;Zinc finger, FYVE-related;Myotubularin-like, phosphatase domain;Myotubularin-like, phosphatase domain;Protein-tyrosine phosphatase-like;Zinc finger, FYVE/PHD-type	mitotic cell cycle;blood vessel development;ruffle;nematode larval development;phosphatidylinositol-3-phosphate phosphatase activity;MAP kinase kinase activity;protein serine/threonine phosphatase activity;protein tyrosine phosphatase activity;nuclear envelope;endosome;vacuolar membrane;cytosol;phosphatidylinositol biosynthetic process;pinocytosis;protein tyrosine/serine/threonine phosphatase act…
BGLB016275	LGUN_random_Scaffold1999	5UTR	Glycoside hydrolase family 1;Glycoside hydrolase family 1;Glycoside hydrolase superfamily;Glycoside hydrolase superfamily	lactase activity;response to hypoxia;lens morphogenesis in camera-type eye;system process;galactosylceramidase activity;glucosylceramidase activity;beta-galactosidase activity;signaling receptor binding;extracellular region;endoplasmic reticulum;cytosol;brush border;lactose catabolic process;glucosylceramide catabolic process;galactosylceramide catabolic process;response to nutrient;fibroblast gr…
BGLB016408	LG1i_random_Scaffold7	PCG	Cadherin-like;EGF-like calcium-binding domain;EGF-like domain;Laminin G domain;Cadherin-like;Cadherin-like;Laminin G domain;EGF-like calcium-binding domain;Laminin G domain;Cadherin-like;Cadherin-like;Cadherin-like;EGF-like domain;Cadherin-like;Cadherin-like;Cadherin-like;Cadherin-like;Cadherin-like;Cadherin-like;Cadherin-like;Cadherin-like;EGF-like domain;Cadherin-like;Cadherin-like;Cadherin-lik…	cell morphogenesis involved in differentiation;establishment of imaginal disc-derived wing hair orientation;heart morphogenesis;calcium ion binding;cytoplasm;heterophilic cell-cell adhesion via plasma membrane cell adhesion molecules;cell surface receptor signaling pathway;imaginal disc pattern formation;sensory perception;negative regulation of cell population proliferation;embryo development;ne…
BGLB016468	LG10_random_Scaffold130	PCG	Dbl homology (DH) domain;Dbl homology (DH) domain;Dbl homology (DH) domain;Dbl homology (DH) domain;Dbl homology (DH) domain;Quinoprotein alcohol dehydrogenase-like superfamily;Dbl homology (DH) domain superfamily	regulation of protein phosphorylation;negative regulation of immune system process;system process;guanyl-nucleotide exchange factor activity;lysosome;Golgi apparatus;centrosome;plasma membrane;response to oxidative stress;cytoskeleton organization;brain development;axo-dendritic transport;protein localization;response to external stimulus;embryo development;animal organ morphogenesis;vesicle-medi…
BGLB016523	LG16i_random_Scaffold158	PCG	PDZ domain;Pleckstrin homology domain;Rho GTPase-activating protein domain;Rho GTPase-activating protein domain;PDZ domain;Pleckstrin homology domain 9;Rho GTPase-activating protein domain;Pleckstrin homology domain;PDZ domain;PDZ domain;Rho GTPase activation protein;Rho GTPase activation protein;PDZ superfamily	Golgi membrane;acrosome assembly;GTPase activator activity;protein binding;cytosol;plasma membrane;Golgi organization;Rho protein signal transduction;protein localization;regulation of gastrulation;actin cytoskeleton;regulation of endocytosis;cytoplasmic vesicle membrane;positive regulation of GTPase activity;synapse;regulation of small GTPase mediated signal transduction;establishment of Golgi l…
BGLB016630	LG24_random_Scaffold261	PCG	;EGF-like calcium-binding domain;CUB domain;EGF-like domain;EGF-like calcium-binding domain;CUB domain;CUB domain;CUB domain;EGF-like domain;EGF-like domain;CUB domain;CUB domain;CUB domain;CUB domain;Spermadhesin, CUB domain superfamily;Spermadhesin, CUB domain superfamily;;EGF-like domain;CUB domain;von Willebrand factor, type D domain;NIDO domain;EGF-like calcium-binding domain;EGF-like calciu…	protein binding;collagen binding;extracellular region;intermediate filament;cell-matrix adhesion;peptidase activity;anatomical structure morphogenesis;tissue development;membrane;intermediate filament binding;hemidesmosome;extracellular matrix;system development;regulation of developmental process;hemidesmosome associated protein complex
BGLB016723	LG18_random_Scaffold1252	PCG	Ryanodine receptor;SPRY domain;EF-hand domain;MIR motif;Ryanodine Receptor TM 4-6;Ion transport domain;MIR motif;Inositol 1,4,5-trisphosphate/ryanodine receptor;Ryanodine receptor Ryr;EF-hand domain;RyR/IP3R Homology associated domain;RIH domain;SPRY domain;MIR motif;EF-hand domain;B30.2/SPRY domain;EF-hand domain;B30.2/SPRY domain;EF-hand domain;Ryanodine receptor, SPRY domain 2;Ryanodine recept…	response to hypoxia;protease binding;embryonic heart tube morphogenesis;outflow tract morphogenesis;left ventricular cardiac muscle tissue morphogenesis;cardiac muscle hypertrophy;ryanodine-sensitive calcium-release channel activity;voltage-gated calcium channel activity;calcium ion binding;detection of calcium ion;calmodulin binding;ATP binding;smooth endoplasmic reticulum;cytosol;response to nu…
BGLB016837	LG24_random_Scaffold17	PCG	Tetratricopeptide repeat;Ankyrin repeat;Ankyrin repeat;Zinc finger, RING-type;Zinc finger, RING-type;Zinc finger, RING-type;Ankyrin repeat;Ankyrin repeat;Ankyrin repeat;Ankyrin repeat;Tetratricopeptide repeat;Tetratricopeptide repeat;Ankyrin repeat;Ankyrin repeat;Ankyrin repeat;Ankyrin repeat;Tetratricopeptide-like helical domain superfamily;Tetratricopeptide-like helical domain superfamily;Ankyr…	nucleotide binding;urogenital system development;in utero embryonic development;columnar/cuboidal epithelial cell development;immune system process;regulation of response to biotic stimulus;protein kinase activity;nucleus;endosome;cytoskeleton;adherens junction;border follicle cell migration;myoblast fusion;structural constituent of muscle;visual learning;positive regulation of metabolic process;…
BGLB016915	LG17_random_Scaffold438	PCG	EGF-like domain;Reeler domain;EGF-like domain;Sialidase superfamily;Sialidase superfamily;Sialidase superfamily	extracellular space;cytoplasm;axon guidance;midgut development;long-term memory;locomotory behavior;associative learning;response to mechanical stimulus;glial cell differentiation;response to lithium ion;positive regulation of phosphatidylinositol 3-kinase signaling;response to insecticide;spinal cord patterning;ventral spinal cord development;dentate gyrus development;orbitofrontal cortex develo…
BGLB016976	LG10_random_Scaffold130	3UTR	;Armadillo-type fold	nuclear chromosome;chromosome, centromeric region;heterochromatin;urogenital system development;metanephros development;lens development in camera-type eye;heart morphogenesis;DNA binding;protein binding;ATP binding;nucleoplasm;polytene chromosome;cytosol;plasma membrane;DNA repair;mitotic sister chromatid cohesion;negative regulation of DNA replication;negative regulation of cell population prol…
BGLB017153	LG17_random_Scaffold222	PCG	Calponin homology domain;Filamin/ABP280 repeat;Filamin/ABP280 repeat-like;Calponin homology domain;Filamin/ABP280 repeat-like;Filamin/ABP280 repeat-like;Calponin homology domain;Filamin/ABP280 repeat-like;Filamin/ABP280 repeat-like;Filamin/ABP280 repeat-like;Filamin/ABP280 repeat-like;Filamin/ABP280 repeat-like;Filamin/ABP280 repeat-like;Filamin/ABP280 repeat-like;Filamin/ABP280 repeat-like;Filam…	angiogenesis;mesoderm formation;stress fiber;epithelial to mesenchymal transition;blood vessel remodeling;columnar/cuboidal epithelial cell development;platelet degranulation;heart morphogenesis;keratinocyte development;epithelial cell morphogenesis;protein kinase C binding;structural constituent of cytoskeleton;calcium ion binding;chromosome;nucleolus;trans-Golgi network;cytosol;microtubule;acti…
BGLB017304	LG20_random_Scaffold364	PCG	MAM domain;MAM domain;MAM domain;MAM domain;MAM domain;MAM domain;MAM domain;MAM domain;MAM domain;MAM domain;MAM domain;MAM domain;MAM domain;MAM domain;MAM domain;MAM domain;MAM domain;MAM domain;MAM domain;MAM domain;MAM domain;MAM domain;MAM domain;MAM domain;MAM domain;MAM domain;MAM domain;MAM domain;MAM domain;MAM domain;MAM domain;MAM domain;Concanavalin A-like lectin/glucanase domain sup…	cytoplasm;brain development;endomembrane system;membrane;cell migration;spinal cord association neuron differentiation;intracellular membrane-bounded organelle;negative regulation of synapse assembly;GABA-ergic synapse;regulation of synaptic membrane adhesion
BGLB017324	LG24_random_Scaffold406	PCG	SANT/Myb domain;SMARCC, C-terminal;SMARCC, N-terminal;SMARCC, SWIRM-associated domain;SANT/Myb domain;SWIRM domain;SANT/Myb domain;SWIRM domain;SANT domain;Homeobox-like domain superfamily;Homeobox-like domain superfamily	negative regulation of transcription by RNA polymerase II;nuclear chromosome;carbon catabolite activation of transcription from RNA polymerase II promoter;kinetochore;male germ cell nucleus;XY body;DNA binding;chromatin binding;transcription coactivator activity;nucleoplasm;nucleolus;cytosol;double-strand break repair via nonhomologous end joining;nucleosome disassembly;negative regulation of neu…
BGLB017406	LG20_random_Scaffold204	PCG	Kinesin motor domain;Kinesin motor domain;Kinesin motor domain;Kinesin motor domain;P-loop containing nucleoside triphosphate hydrolase	in utero embryonic development;heart looping;cilium movement;ATP binding;nucleus;centrosome;centriole;cytosol;plus-end kinesin complex;spindle microtubule;retrograde vesicle-mediated transport, Golgi to endoplasmic reticulum;mitotic centrosome separation;smoothened signaling pathway;sensory perception of smell;microtubule binding;synaptic vesicle;anterograde axonal transport;epidermis development…
BGLB017474	LG1i_random_Scaffold7	PCG	Fragile site-associated protein, C-terminal;Fragile site-associated protein, C-terminal;Fragile site-associated protein, C-terminal	regulation of cell growth;protein binding;nucleus;lipid metabolic process;phagocytosis;spermatogenesis;membrane;lipid storage;regulation of epithelial cell differentiation;endocytic recycling;multi-organism reproductive process;fat cell differentiation;synaptic vesicle endocytosis;system development;nucleus localization;adipose tissue development;regulation of biological quality;import into cell
BGLB017761	LG17_random_Scaffold259	PCG	Wnt-2 protein;Wnt;Wnt;Wnt;Wnt	positive regulation of endothelial cell proliferation;morphogenesis of an epithelial sheet;positive regulation of mesenchymal cell proliferation;chondrocyte differentiation;lens development in camera-type eye;frizzled binding;cytokine activity;extracellular space;cytoplasm;open tracheal system development;male gonad development;cellular response to starvation;regulation of signaling receptor acti…
BGLB017844	LG2_random_Scaffold727	5UTR	von Willebrand factor, type A;Copine, C-terminal;von Willebrand factor A-like domain superfamily	nucleus;plasma membrane;response to wounding;cytokinin metabolic process;positive regulation of abscisic acid-activated signaling pathway;auxin metabolic process;jasmonic acid mediated signaling pathway;phosphatase binding;protein-macromolecule adaptor activity;M band;defense response to bacterium;negative regulation of cellular process;striated muscle dense body;positive regulation of sarcomere …
BGLB017871	LG13_random_Scaffold41	PCG	0	0
BGLB019146	LG11_random_Scaffold4	PCG	0	protein binding;nucleoplasm;centriole;spindle;cytosol;axonemal microtubule;centriolar satellite;cellular localization;ciliary basal body-plasma membrane docking
BGLB019245	LG24_random_Scaffold17	PCG	Delta/Serrate/lag-2 (DSL) protein;EGF-like domain;EGF-like calcium-binding domain;Complement Clr-like EGF domain;EGF-like calcium-binding domain;EGF-like domain;EGF-like domain;EGF-like domain;Growth factor receptor cysteine-rich domain superfamily	phosphatidylserine binding;complement component C1q complex binding;negative regulation of protein phosphorylation;positive regulation of cytokine-mediated signaling pathway;fibronectin binding;chondrocyte differentiation involved in endochondral bone morphogenesis;extracellular matrix structural constituent;calcium ion binding;extracellular space;endoplasmic reticulum;plasma membrane;endocytosis…
BGLB019549	LG2_random_Scaffold4031	5UTR	AAA+ ATPase domain;Zinc finger, CCCH-type;Zinc finger, CCCH-type;DNA2/NAM7 helicase-like, C-terminal;DNA2/NAM7 helicase, helicase domain;Zinc finger, CCCH-type;DNA2/NAM7 helicase-like, C-terminal;P-loop containing nucleoside triphosphate hydrolase;Zinc finger, CCCH-type superfamily	DNA binding;RNA binding;RNA helicase activity;protein binding;nucleus;cytosol;DNA metabolic process;regulation of DNA-templated transcription;RNA processing;male meiotic nuclear division;germ cell development;negative regulation of macromolecule biosynthetic process;hydrolase activity;negative regulation of cellular biosynthetic process;RNA-mediated post-transcriptional gene silencing;cell projec…
BGLB020128	LG19i_random_Scaffold3	PCG	Deubiquitinating enzyme MINDY-3/4, conserved domain;Deubiquitinating enzyme MINDY-3/4, conserved domain;EF-hand domain;EF-hand domain pair	cysteine-type deubiquitinase activity;protein binding;nucleoplasm;cysteine-type carboxypeptidase activity;nuclear membrane;cellular macromolecule metabolic process;protein K48-linked deubiquitination;K48-linked deubiquitinase activity
BGLB020660	LGUN_random_Scaffold25	5UTR	GPCR, rhodopsin-like, 7TM;GPCR, rhodopsin-like, 7TM	0
BGLB020854	LGUN_random_Scaffold1205	5UTR	Major facilitator superfamily;Major facilitator superfamily domain;MFS transporter superfamily	lysosome;plasma membrane;phosphate ion transport;monoatomic anion transport;neurotransmitter transport;amino acid transport;chemical synaptic transmission;proton transmembrane transporter activity;inorganic anion transmembrane transporter activity;sialic acid transmembrane transporter activity;solute:monoatomic cation symporter activity;membrane potential driven uniporter activity;metal ion trans…
BGLB021105	LG21_random_Scaffold408	PCG	Zinc finger, ZZ-type;Sequestosome-1, UBA domain;Zinc finger, ZZ-type;PB1 domain;Zinc finger, ZZ-type;Zinc finger, ZZ-type;Zinc finger, ZZ-type;UBA-like superfamily;UBA-like superfamily	negative regulation of transcription by RNA polymerase II;protein polyubiquitination;phagophore assembly site;mitophagy;P-body;vasculogenesis;in utero embryonic development;somitogenesis;neural tube formation;endothelial cell development;positive regulation of protein phosphorylation;heart looping;sprouting angiogenesis;regulation of receptor internalization;response to ischemia;neural retina dev…
BGLB021195	LG20i_random_Scaffold745	PCG	Laminin G domain;Laminin G domain;Laminin G domain;Collagen triple helix repeat;Laminin G domain;Concanavalin A-like lectin/glucanase domain superfamily	cartilage condensation;ossification;chondrocyte development;extracellular matrix structural constituent;extracellular region;collagen type V trimer;collagen type XI trimer;basement membrane;proteoglycan metabolic process;visual perception;heparin binding;collagen fibril organization;endodermal cell differentiation;tendon development;identical protein binding;proteoglycan binding;skin development;…
BGLB021432	LGUN_random_Scaffold5718	5UTR	Tetraspanin/Peripherin	0
BGLB022962	LG10_random_Scaffold113	PCG	0	autophagosome assembly;protein binding;membrane insertase activity;protein folding in endoplasmic reticulum;protein insertion into ER membrane by stop-transfer membrane-anchor sequence;tail-anchored membrane protein insertion into ER membrane;EMC complex;omegasome membrane
BGLB023851	LGUN_random_Scaffold4969	5UTR	Cadherin-like;Cadherin-like;Cadherin-like;Cadherin-like;Cadherin-like;Cadherin-like;Cadherin-like;Cadherin-like;Cadherin-like;Cadherin-like;Cadherin-like;Cadherin-like superfamily;Cadherin-like superfamily;Cadherin-like superfamily;Cadherin-like superfamily;Cadherin-like superfamily	kidney development;regionalization;protein binding;cytoplasm;cytoskeleton organization;cell surface receptor signaling pathway;cell-cell signaling;axon guidance;brain development;heart development;imaginal disc morphogenesis;sensory perception;protein localization;embryo development;regulation of neuron projection development;cell migration;wing disc development;tube morphogenesis;hair cell diffe…
BGLB024714	LG50i_random_Scaffold525	5UTR	Bcl2-like;Bcl-2-like superfamily	0
BGLB024917	LG16_random_Scaffold7764	PCG	Membrane insertase YidC/ALB3/OXA1/COX18	transporter activity;protein binding;mitochondrial inner membrane;peptide transport;membrane insertase activity;protein insertion into mitochondrial inner membrane from matrix;mitochondrial cytochrome c oxidase assembly;protein insertion into mitochondrial membrane
BGLB025489	LG21_random_Scaffold123	PCG	RNA recognition motif domain;RNA recognition motif domain;RNA recognition motif domain;RNA recognition motif domain;RNA recognition motif domain;RNA-binding domain superfamily;RNA-binding domain superfamily;RNA-binding domain superfamily;	negative regulation of transcription by RNA polymerase II;alternative mRNA splicing, via spliceosome;telomere maintenance;RNA polymerase II cis-regulatory region sequence-specific DNA binding;DNA-binding transcription repressor activity, RNA polymerase II-specific;chromatin binding;mRNA binding;cell surface;cytoplasmic stress granule;myotube differentiation;nuclear matrix;poly(A)+ mRNA export fro…
BGLB026049	LGUN_random_Scaffold1041	5UTR	Nuclear respiratory factor 1, NLS/DNA-binding, dimerisation domain	RNA polymerase II cis-regulatory region sequence-specific DNA binding;core promoter sequence-specific DNA binding;DNA-binding transcription activator activity, RNA polymerase II-specific;neural retina development;nucleoplasm;cytosol;generation of precursor metabolites and energy;mitochondrion organization;central nervous system development;muscle organ development;adult somatic muscle development…
BGLB026802	LG21_random_Scaffold407	PCG	Formin, GTPase-binding domain;Integrase, catalytic core;Ribonuclease H-like superfamily	protein binding;cellular component organization;biological regulation
BGLB027423	LG24_random_Scaffold17	PCG	Pyridoxal phosphate-dependent decarboxylase;Pyridoxal phosphate-dependent transferase	glutamate decarboxylase activity;sulfinoalanine decarboxylase activity;cytosol;plasma membrane;cell cortex;glutamate decarboxylation to succinate;chemical synaptic transmission;gamma-aminobutyric acid biosynthetic process;endomembrane system;protein-pyridoxal-5-phosphate linkage;L-cysteine catabolic process to hypotaurine;L-cysteine catabolic process to taurine;social behavior;locomotory explorat…
BGLB029461	LG17_random_Scaffold327	PCG	Immunoglobulin subtype 2;Fibronectin type III;Immunoglobulin subtype;Fibronectin type III;Fibronectin type III;Immunoglobulin I-set;Neurofascin/L1/NrCAM, C-terminal domain;Immunoglobulin-like domain;Immunoglobulin-like domain;Fibronectin type III;Immunoglobulin-like domain;Immunoglobulin-like domain;Fibronectin type III;Fibronectin type III;Immunoglobulin-like domain;Fibronectin type III;Immunogl…	establishment of mitotic spindle orientation;angiogenesis;neuron migration;regulation of protein phosphorylation;protease binding;protein localization to paranode region of axon;apical constriction involved in gastrulation;integrin binding;calcium ion binding;endosome;adherens junction;pleated septate junction;homophilic cell adhesion via plasma membrane adhesion molecules;heterophilic cell-cell …
BGLB029577	LGUN_random_Scaffold5707	5UTR	Shiftless antiviral inhibitor of ribosomal frameshifting	immune effector process;RNA binding;nucleoplasm;cytosol;response to type I interferon;response to type II interferon;response to type III interferon;regulation of biological process involved in symbiotic interaction;negative regulation of viral genome replication;defense response to virus;negative regulation of viral life cycle
BGLB030104	LG20_random_Scaffold345	PCG	Lactate/malate dehydrogenase, C-terminal;Lactate dehydrogenase/glycoside hydrolase, family 4, C-terminal	mRNA binding;protein binding;extracellular space;mitochondrion;peroxisome;centrosome;cytosol;tricarboxylic acid cycle;citrate metabolic process;oxaloacetate metabolic process;malate metabolic process;NADH metabolic process;NADP metabolic process;xenobiotic metabolic process;antibiotic metabolic process;L-malate dehydrogenase activity;NAD binding
BGLB030296	LG15i_random_Scaffold857	PCG	0	cytosol;protein phosphatase 1 binding;small GTPase binding;cytoplasmic vesicle
BGLB030430	LG24_random_Scaffold1207	PCG	0	0
BGLB031500	LG22_random_Scaffold62	PCG	Pericentriolar material 1 protein, C-terminal	pericentriolar material;neuron migration;nucleoplasm;centriole;cytosol;centrosome cycle;regulation of G2/M transition of mitotic cell cycle;interkinetic nuclear migration;cytoplasmic microtubule organization;nuclear membrane;protein-containing complex;centriolar satellite;microtubule anchoring at centrosome;social behavior;imaginal disc-derived wing hair organization;intraciliary transport involv…
BGLB031561	LGUN_random_Scaffold534417	5UTR	Cadherin-like;Cadherin-like;Cadherin-like;Cadherin-like;Cadherin-like;Cadherin-like;Cadherin-like;Cadherin-like superfamily;Cadherin-like superfamily	branching involved in ureteric bud morphogenesis;establishment of imaginal disc-derived wing hair orientation;regulation of protein phosphorylation;epithelial cell development;heart morphogenesis;mitral valve morphogenesis;calcium ion binding;nucleus;cytoplasm;cell-cell junction;transport;heterophilic cell-cell adhesion via plasma membrane cell adhesion molecules;axonal fasciculation;brain develo…
BGLB031723	LG24_random_Scaffold159	PCG	0	0
BGLB033255	LG20_random_Scaffold198	PCG	Z-binding domain;Adenosine deaminase/editase;Double-stranded RNA-binding domain;Z-binding domain;Double-stranded RNA-binding domain;Adenosine deaminase/editase;Double-stranded RNA-binding domain;Z-binding domain;Adenosine deaminase/editase;Adenosine deaminase/editase;Winged helix DNA-binding domain superfamily;Winged helix DNA-binding domain superfamily	osteoblast differentiation;response to hypoxia;hematopoietic progenitor cell differentiation;somatic diversification of immune receptors via somatic mutation;DNA binding;RNA binding;double-stranded RNA adenosine deaminase activity;nucleolus;cytoplasm;adenosine to inosine editing;protein import into nucleus;protein export from nucleus;central nervous system development;male courtship behavior;dete…
BGLB033296	LGUN_random_Scaffold181	5UTR	Protein kinase domain;Protein kinase domain;Protein kinase domain;Protein kinase domain;Protein kinase-like domain superfamily	cell cycle checkpoint signaling;chromosome, centromeric region;condensed chromosome;protein serine/threonine kinase activity;protein binding;nucleus;cytoplasm;microtubule organizing center;protein phosphorylation;spindle organization;mitotic metaphase plate congression;regulation of mitotic nuclear division;multicellular organism development;regulation of signal transduction;positive regulation o…
BGLB034551	LGUN_random_Scaffold830	5UTR	Low-density lipoprotein (LDL) receptor class A repeat;Low-density lipoprotein (LDL) receptor class A repeat;Low-density lipoprotein (LDL) receptor class A repeat;LDL receptor-like superfamily	0
BGLB034751	LGUN_random_Scaffold3023	5UTR	Myc-type, basic helix-loop-helix (bHLH) domain;Myc-type, basic helix-loop-helix (bHLH) domain;Myc-type, basic helix-loop-helix (bHLH) domain;Myc-type, basic helix-loop-helix (bHLH) domain;Helix-loop-helix DNA-binding domain superfamily	negative regulation of transcription by RNA polymerase II;RNA polymerase II cis-regulatory region sequence-specific DNA binding;DNA-binding transcription factor activity, RNA polymerase II-specific;nucleus;mitochondrion;regulation of glycolytic process;determination of adult lifespan;multicellular organism aging;negative regulation of gene expression;membrane;positive regulation of DNA-templated …
BGLB035116	LG1i_random_Scaffold7	PCG	Zinc finger C2H2-type;Zinc finger C2H2-type;Zinc finger C2H2-type;Zinc finger C2H2-type;Zinc finger C2H2-type;Zinc finger C2H2-type;Zinc finger C2H2-type;Zinc finger C2H2 superfamily;Zinc finger C2H2 superfamily;Zinc finger C2H2 superfamily;Zinc finger C2H2 superfamily	DNA-binding transcription factor activity;protein binding;regulation of DNA-templated transcription;negative regulation of macromolecule metabolic process;nuclear lumen;epigenetic regulation of gene expression;intracellular non-membrane-bounded organelle;sequence-specific DNA binding;cellular macromolecule metabolic process;negative regulation of cellular process;positive regulation of RNA metabo…
BGLB035632	LG21_random_Scaffold809	PCG	0	0
BGLB036851	LG34i_random_Scaffold5	5UTR	Galactose-binding-like domain superfamily	0
BGLB037249	LG2_random_Scaffold80	3UTR	GPI mannosyltransferase	0
BGLB037800	LG24_random_Scaffold180	5UTR	Leucine-rich repeat, typical subtype;Leucine-rich repeat;Leucine-rich repeat;Leucine-rich repeat;Leucine-rich repeat	protein binding;extracellular region;signal transduction;hemostasis;response to external stimulus;anatomical structure morphogenesis;regulation of cell communication;membrane;regulation of signaling;extracellular matrix;signaling receptor activity;response to chemical;intracellular membrane-bounded organelle;cell development;animal organ development;positive regulation of cellular process;negativ…
BGLB037926	LGUN_random_Scaffold2486	5UTR	Zinc finger C2H2-type;Zinc finger C2H2-type;Zinc finger C2H2-type;Zinc finger C2H2-type;Zinc finger C2H2-type;Zinc finger C2H2 superfamily;Zinc finger C2H2 superfamily	DNA-binding transcription factor activity;protein binding;regulation of transcription by RNA polymerase II;nuclear lumen;sequence-specific DNA binding;negative regulation of cellular process
BGLB038460	LGUN_random_Scaffold6380	5UTR	0	0
BGLB039198	LG22_random_Scaffold62	PCG	W2 domain;Nucleotidyl transferase domain;W2 domain;W2 domain;Translation initiation factor eIF-2B subunit epsilon, N-terminal;Translation initiation factor eIF-2B subunit epsilon, N-terminal;Translation initiation factor eIF-2B subunit epsilon, W2 domain;Nucleotide-diphospho-sugar transferases;Trimeric LpxA-like superfamily;Armadillo-type fold	nucleotide binding;ovarian follicle development;cytoplasmic translational initiation;RNA binding;translation initiation factor activity;guanyl-nucleotide exchange factor activity;nucleus;cytosol;eukaryotic translation initiation factor 2B complex;aging;response to heat;response to glucose;response to lithium ion;astrocyte development;oligodendrocyte development;nucleotidyltransferase activity;hip…
BGLB039974	LG20_random_Scaffold300	PCG	Ion transport domain	temperature homeostasis;regulation of heart rate;dendritic cell chemotaxis;sodium channel activity;manganese ion transmembrane transporter activity;calcium ion binding;lysosomal membrane;endoplasmic reticulum membrane;response to heat;response to cold;external side of plasma membrane;calcium-release channel activity;kinase activity;regulation of metabolic process;positive regulation of insulin se…

## Sheet: bgl-miR-2c-3p.1
Gène	Scaffold	Localité	Protéine	Function
BGLB000469	LG10_random_Scaffold160	PCG	Zinc finger, NF-X1-type;Zinc finger, NF-X1-type;Zinc finger, RING-type;Zinc finger, RING-type;Zinc finger, RING-type;Zinc finger, RING-type;Zinc finger, RING-type;Zinc finger, RING-type;Zinc finger, RING-type;Zinc finger, RING-type	negative regulation of transcription by RNA polymerase II;RNA polymerase II transcription regulatory region sequence-specific DNA binding;DNA-binding transcription repressor activity, RNA polymerase II-specific;nucleus;response to stress;zinc ion binding;response to abiotic stimulus;negative regulation of gene expression;membrane;negative regulation of cellular macromolecule biosynthetic process
BGLB000488	LG10_random_Scaffold77	PCG	HECT domain;HECT domain;Ubiquitin-protein ligase E3A, N-terminal zinc-binding domain;HECT domain;HECT domain;HECT, E3 ligase catalytic domain	negative regulation of transcription by RNA polymerase II;ovarian follicle development;fibrillar center;transcription coactivator activity;mitochondrion;cytosol;plasma membrane;protein export from nucleus;extracellular transport;spermatogenesis;brain development;long-term memory;response to xenobiotic stimulus;positive regulation of gene expression;negative regulation of cell morphogenesis involv…
BGLB000498	LG10_random_Scaffold77	PCG	Pleckstrin homology domain;Oxysterol-binding protein;Pleckstrin homology domain 8;Pleckstrin homology domain;Pleckstrin homology domain;Pleckstrin homology domain;Oxysterol-binding protein superfamily	phosphatidylserine binding;protein binding;phospholipid transporter activity;nucleoplasm;Golgi apparatus;cytosol;bile acid biosynthetic process;monoatomic anion transport;autophagy;positive regulation of sequestering of triglyceride;sterol transporter activity;cholesterol binding;organic anion transport;phospholipid transport;sterol transport;sterol metabolic process;vesicle-mediated transport;or…
BGLB000515	LG11_random_Scaffold102	PCG	Bromodomain;Bromodomain;WD40 repeat;Bromodomain;WD40 repeat;Bromodomain;WD40 repeat;WD40 repeat;WD40 repeat;WD40 repeat;Bromodomain;Bromodomain;WD40 repeat;WD40 repeat;WD40 repeat;WD40 repeat;WD40 repeat;WD40 repeat;Bromodomain-like superfamily;Bromodomain-like superfamily;WD40-repeat-containing domain superfamily	insulin receptor binding;nucleoplasm;nucleolus;cytosol;chromatin organization;protein import into nucleus;cytoskeleton organization;microtubule-based process;insulin receptor signaling pathway;regulation of cell shape;positive regulation of gene expression;positive regulation of peptidyl-threonine phosphorylation;microtubule cytoskeleton;peptide transport;protein import;positive regulation of pep…
BGLB000566	LG11_random_Scaffold4	PCG	Zinc finger C2H2-type;Peptidase C78, ubiquitin fold modifier-specific peptidase 1/ 2;Zinc finger C2H2-type	cytoplasm;cysteine-type peptidase activity;ubiquitin-like protein peptidase activity;intracellular membrane-bounded organelle
BGLB000581	LG11_random_Scaffold605	PCG	Tubulin;Alpha tubulin;Tubulin/FtsZ, GTPase domain;Tubulin/FtsZ, 2-layer sandwich domain;Tubulin/FtsZ, GTPase domain;Tubulin/FtsZ, 2-layer sandwich domain;Tubulin/FtsZ, 2-layer sandwich domain;Tubulin/FtsZ, GTPase domain superfamily;Tubulin/FtsZ, C-terminal	mitotic cell cycle;double-stranded RNA binding;GTPase activity;structural constituent of cytoskeleton;GTP binding;cytosol;cytoplasmic microtubule;sperm axoneme assembly;myosin binding;protein domain specific binding;neuromuscular junction;ubiquitin protein ligase binding;lysosome localization;ciliary basal body;cytoplasmic ribonucleoprotein granule;identical protein binding;myelin sheath;membrane…
BGLB000662	LG13_random_Scaffold41	PCG	Zinc finger, nuclear hormone receptor-type;Nuclear hormone receptor;Nuclear hormone receptor, ligand-binding domain;Zinc finger, nuclear hormone receptor-type;Nuclear hormone receptor, ligand-binding domain;Zinc finger, nuclear hormone receptor-type;Zinc finger, nuclear hormone receptor-type;Nuclear hormone receptor, ligand-binding domain;Nuclear hormone receptor, ligand-binding domain;Nuclear ho…	negative regulation of transcription by RNA polymerase II;RNA polymerase II cis-regulatory region sequence-specific DNA binding;DNA-binding transcription repressor activity, RNA polymerase II-specific;DNA-binding transcription activator activity, RNA polymerase II-specific;behavioral fear response;neuron migration;placenta development;positive regulation of neuroblast proliferation;aggressive beh…
BGLB000673	LG13_random_Scaffold623	3UTR	BspA type Leucine rich repeat region;BspA type Leucine rich repeat region	ameboidal-type cell migration;binding;chemotaxis;signal transduction;membrane;regulation of cell migration;tube development;animal organ development;positive regulation of cellular process;cell morphogenesis involved in neuron differentiation;neuron projection morphogenesis;epithelium development;cell periphery
BGLB000843	LG17_random_Scaffold37	PCG	Zinc finger, CXXC-type;CpG binding protein, C-terminal;Zinc finger, CXXC-type	negative regulation of transcription by RNA polymerase II;heterochromatin;RNA polymerase II cis-regulatory region sequence-specific DNA binding;DNA-binding transcription factor activity, RNA polymerase II-specific;chromatin binding;transcription coregulator activity;RNA binding;cytosol;chromatin organization;spermatogenesis;segment specification;larval somatic muscle development;zinc ion binding;…
BGLB000892	LG17_random_Scaffold539	3UTR	ADP-ribosylation/Crystallin J1;ADP-ribosylation/Crystallin J1 superfamily	0
BGLB000923	LG17_random_Scaffold937	PCG	Immunoglobulin subtype 2;Leucine-rich repeat, typical subtype;Immunoglobulin subtype;Immunoglobulin subtype;Cysteine-rich flanking region, C-terminal;Cysteine-rich flanking region, C-terminal;Leucine-rich repeat;Immunoglobulin I-set;Immunoglobulin-like domain;Leucine-rich repeat;Leucine-rich repeat;Immunoglobulin-like domain;Immunoglobulin-like domain;Leucine-rich repeat;Leucine-rich repeat;Leuci…	type II transforming growth factor beta receptor binding;extracellular space;cytoplasm;plasma membrane;sensory perception of sound;regulation of gastrulation;regulation of platelet-derived growth factor receptor signaling pathway;oxidoreductase activity, acting on peroxide as acceptor;hair cycle process;cellular component assembly;extracellular matrix organization;growth cone;positive regulation …
BGLB000946	LG18_random_Scaffold1252	PCG	Peptidase A22A, presenilin;Presenilin/signal peptide peptidase;Peptidase A22A, presenilin	autophagosome assembly;negative regulation of transcription by RNA polymerase II;Golgi membrane;kinetochore;blood vessel development;response to hypoxia;cell fate specification;somitogenesis;neuron migration;positive regulation of receptor recycling;hair follicle development;lymphangiogenesis;heart looping;regulation of heart rate;positive regulation of L-glutamate import across plasma membrane;h…
BGLB001061	LG20_random_Scaffold198	PCG	LDLR class B repeat;LDLR class B repeat;LDLR class B repeat;LDLR class B repeat;LDLR class B repeat;LDLR class B repeat;LDLR class B repeat;LDLR class B repeat;LDLR class B repeat;Low-density lipoprotein (LDL) receptor class A repeat;LDLR class B repeat;EGF-like domain;Low-density lipoprotein (LDL) receptor class A repeat;LDLR class B repeat;LDLR class B repeat;Low-density lipoprotein (LDL) recep…	response to acid chemical;compound eye morphogenesis;kidney development;hair follicle development;heart looping;positive regulation of mesenchymal cell proliferation;osteoblast development;low-density lipoprotein particle receptor activity;frizzled binding;extracellular region;Golgi apparatus;caveola;glucose catabolic process;positive regulation of cytosolic calcium ion concentration;chemical syn…
BGLB001108	LG20_random_Scaffold364	PCG	Low-density lipoprotein (LDL) receptor class A repeat;MAM domain;MAM domain;Low-density lipoprotein (LDL) receptor class A repeat;Low-density lipoprotein (LDL) receptor class A repeat;MAM domain;MAM domain;MAM domain;MAM domain;Low-density lipoprotein (LDL) receptor class A repeat;MAM domain;MAM domain;MAM domain;MAM domain;MAM domain;MAM domain;MAM domain;MAM domain;MAM domain;MAM domain;Low-den…	neuron migration;binding;pattern specification process;brain development;endomembrane system;membrane;spinal cord motor neuron differentiation;spinal cord association neuron differentiation;cytoplasmic vesicle;negative regulation of synapse assembly;cell periphery;glutamatergic synapse;GABA-ergic synapse;regulation of synaptic membrane adhesion;regulation of presynapse assembly
BGLB001150	LG20i_random_Scaffold651	PCG	Tyrosine-specific protein phosphatase, PTPase domain;Fibronectin type III;Furin-like repeat;Protein-tyrosine phosphatase, catalytic;Tyrosine-specific protein phosphatase, PTPase domain;Fibronectin type III;Tyrosine-specific protein phosphatase, PTPase domain;Fibronectin type III;Tyrosine-specific protein phosphatase, PTPase domain;Fibronectin type III;Tyrosine-specific protein phosphatases domain…	negative regulation of endothelial cell proliferation;negative regulation of cytokine-mediated signaling pathway;transmembrane receptor protein tyrosine phosphatase activity;insulin receptor binding;endosome;plasma membrane;adherens junction;homophilic cell adhesion via plasma membrane adhesion molecules;beta-catenin binding;heparin binding;response to xenobiotic stimulus;cell surface;negative re…
BGLB001194	LG21_random_Scaffold195	5UTR	Zinc finger C2H2-type;Zinc finger C2H2-type;Zinc finger C2H2-type;Zinc finger C2H2-type;Zinc finger C2H2-type;Zinc finger C2H2 superfamily;Zinc finger C2H2 superfamily	mitotic sister chromatid segregation;negative regulation of transcription by RNA polymerase II;chromatin;RNA polymerase II cis-regulatory region sequence-specific DNA binding;DNA-binding transcription repressor activity, RNA polymerase II-specific;DNA-binding transcription activator activity, RNA polymerase II-specific;fibrillar center;in utero embryonic development;nucleoplasm;transcription regu…
BGLB001257	LG22_random_Scaffold992	PCG	Deoxyhypusine synthase;DHS-like NAD/FAD-binding domain superfamily	cytosol;peptidyl-lysine modification to peptidyl-hypusine;embryo sac development;deoxyhypusine synthase activity;positive regulation of T cell proliferation;glucose homeostasis;identical protein binding;spermidine catabolic process;homospermidine synthase (spermidine-specific) activity;protein homotetramerization;regulation of biological quality;ammonium ion metabolic process;negative regulation …
BGLB001295	LG24_random_Scaffold159	PCG	;Quinoprotein amine dehydrogenase, beta chain-like	nucleic acid binding;protein binding;cytoplasm;nitrogen compound metabolic process;lipid binding;actin cytoskeleton organization;macromolecule metabolic process;intracellular membrane-bounded organelle;cellular metabolic process;primary metabolic process;regulation of cellular process
BGLB001493	LG26i_random_Scaffold472	5UTR	;;Small GTPase;Small GTPase;Small GTPase;Small GTP-binding protein domain;Small GTPase;Small GTPase;P-loop containing nucleoside triphosphate hydrolase	incipient cellular bud site;GTPase activity;lysosome;early endosome;late endosome;peroxisome;Golgi apparatus;plasma membrane;cellular bud tip;protein targeting to vacuole;exocytosis;Golgi to plasma membrane transport;Golgi to endosome transport;vesicle targeting;protein secretion;regulation of endocytosis;phagocytic vesicle membrane;GTP-dependent protein binding;spitzenkorper;late endosome to vac…
BGLB001782	LG2_random_Scaffold1101	5UTR	SOCS box domain;SOCS box-like domain superfamily	0
BGLB002436	LG4_random_Scaffold124	5UTR	Furin-like repeat;Thrombospondin type-1 (TSP1) repeat;R-spondin, Fu-CRD domain;Thrombospondin type-1 (TSP1) repeat;Furin-like repeat;Thrombospondin type-1 (TSP1) repeat superfamily;Growth factor receptor cysteine-rich domain superfamily	osteoblast differentiation;positive regulation of protein phosphorylation;blood vessel remodeling;sprouting angiogenesis;regulation of receptor internalization;frizzled binding;extracellular region;Golgi apparatus;cytosol;heparin binding;cell surface;bone mineralization;medial fin development;embryonic forelimb morphogenesis;embryonic hindlimb morphogenesis;negative regulation of odontogenesis of…
BGLB002959	LG5i_random_Scaffold95	5UTR	AAA+ ATPase domain;Dynein heavy chain, hydrolytic ATP-binding dynein motor region;Dynein heavy chain 3, AAA+ lid domain;Dynein heavy chain, linker;Dynein heavy chain, ATP-binding dynein motor region;Dynein heavy chain region D6 P-loop domain;Dynein heavy chain, C-terminal domain;Dynein heavy chain, AAA 5 extension domain;Dynein heavy chain, AAA module D4;Dynein heavy chain, coiled coil stalk;Dyne…	epithelial cilium movement involved in extracellular fluid movement;microtubule motor activity;cytosol;sperm axoneme assembly;determination of left/right symmetry;microtubule binding;sperm flagellum;inner dynein arm;inner dynein arm assembly
BGLB003102	LG6_random_Scaffold560	5UTR	Zinc finger C2H2-type;Zinc finger C2H2-type;Zinc finger C2H2-type;Zinc finger C2H2-type;Zinc finger C2H2-type;Zinc finger C2H2-type;Zinc finger C2H2-type;Zinc finger C2H2-type;Zinc finger C2H2-type;Zinc finger C2H2-type;Zinc finger C2H2-type;Zinc finger C2H2 superfamily;Zinc finger C2H2 superfamily;Zinc finger C2H2 superfamily;Zinc finger C2H2 superfamily;Zinc finger C2H2 superfamily;Zinc finger …	binding;regulation of gene expression
BGLB003199	LG75i_random_Scaffold257	5UTR	Nuclear hormone receptor;Zinc finger, nuclear hormone receptor-type;Thyroid hormone receptor;Zinc finger, nuclear hormone receptor-type;Nuclear hormone receptor, ligand-binding domain;Nuclear hormone receptor, ligand-binding domain;Zinc finger, nuclear hormone receptor-type;Zinc finger, nuclear hormone receptor-type;Nuclear hormone receptor, ligand-binding domain;Nuclear hormone receptor, ligand-…	RNA polymerase II cis-regulatory region sequence-specific DNA binding;DNA-binding transcription factor activity, RNA polymerase II-specific;transcription coactivator binding;placenta development;regulation of protein phosphorylation;negative regulation of acute inflammatory response;nucleus;cytosol;sensory organ development;heart development;regulation of ecdysteroid metabolic process;female preg…
BGLB003785	LGUN_random_Scaffold10143	5UTR	Zinc finger, RING-type;Zinc finger, RING-type;Zinc finger, RING-type;Zinc finger, RING-type;Zinc finger, RING-type	negative regulation of transcription by RNA polymerase II;embryonic axis specification;transcription coregulator binding;nucleoplasm;cytosol;ubiquitin-dependent protein catabolic process;protein monoubiquitination;male gonad development;sperm flagellum;identical protein binding;negative regulation of DNA-binding transcription factor activity;metal ion binding;response to stimulus;protein autoubiq…
BGLB005688	LGUN_random_Scaffold1581	5UTR	Ankyrin repeat;Ankyrin repeat;Ankyrin repeat;Ankyrin repeat;Ankyrin repeat;Ankyrin repeat-containing domain superfamily	protein binding;endosome;response to external stimulus;regulation of gene expression;regulation of neuron projection development;membrane;vesicle-mediated transport;GTPase regulator activity;positive regulation of cell projection organization;intracellular transport;positive regulation of multicellular organismal process;cellular response to stimulus;regulation of molecular function;molecular fun…
BGLB007216	LGUN_random_Scaffold2174	5UTR	Glyoxalase/fosfomycin resistance/dioxygenase domain;Glyoxalase/fosfomycin resistance/dioxygenase domain;4-hydroxyphenylpyruvate dioxygenase;Vicinal oxygen chelate (VOC) domain;Vicinal oxygen chelate (VOC) domain;4-hydroxyphenylpyruvate dioxygenase, C-terminal;4-hydroxyphenylpyruvate dioxygenase, N-terminal;Glyoxalase/Bleomycin resistance protein/Dihydroxybiphenyl dioxygenase	Golgi membrane;4-hydroxyphenylpyruvate dioxygenase activity;iron ion binding;endoplasmic reticulum membrane;cytosol;L-phenylalanine catabolic process;tyrosine catabolic process;melanin biosynthetic process;protein homodimerization activity;Golgi apparatus subcompartment
BGLB007964	LGUN_random_Scaffold2673	5UTR	DNA/pantothenate metabolism flavoprotein, C-terminal;CoaB-like superfamily	columnar/cuboidal epithelial cell development;heart process;phosphopantothenate--cysteine ligase activity;ATP binding;nucleus;cytosol;follicle cell of egg chamber migration;cytoplasmic transport, nurse cell to oocyte;chorion-containing eggshell formation;imaginal disc-derived wing morphogenesis;coenzyme A biosynthetic process;chaeta development;actin cytoskeleton organization;germarium-derived fe…
BGLB008104	LGUN_random_Scaffold2764	5UTR	Myogenic muscle-specific protein, N-terminal;Myc-type, basic helix-loop-helix (bHLH) domain;Myc-type, basic helix-loop-helix (bHLH) domain;Myogenic muscle-specific protein, N-terminal;Myc-type, basic helix-loop-helix (bHLH) domain;Myc-type, basic helix-loop-helix (bHLH) domain;Helix-loop-helix DNA-binding domain superfamily	nuclear chromosome;regulation of alternative mRNA splicing, via spliceosome;euchromatin;DNA-binding transcription activator activity, RNA polymerase II-specific;cartilage condensation;ossification;somitogenesis;regulation of cell-matrix adhesion;extraocular skeletal muscle development;transcription coactivator activity;cytosol;chromatin organization;protein phosphorylation;myoblast fate determina…
BGLB008486	LGUN_random_Scaffold301	5UTR	Fibroblast growth factor family;Fibroblast growth factor family;Cytokine IL1/FGF	ossification;angiogenesis;mesonephros development;positive regulation of protein phosphorylation;chondrocyte differentiation;outflow tract morphogenesis;cardiac chamber morphogenesis;protein tyrosine kinase activity;guanyl-nucleotide exchange factor activity;type 1 fibroblast growth factor receptor binding;type 2 fibroblast growth factor receptor binding;extracellular space;nucleus;cytoplasm;orga…
BGLB009537	LGUN_random_Scaffold383	5UTR	Zinc finger C2H2-type;Zinc finger C2H2-type;Zinc finger C2H2-type;Zinc finger C2H2-type;Zinc finger C2H2-type;Zinc finger C2H2-type;Zinc finger C2H2 superfamily;Zinc finger C2H2 superfamily	negative regulation of transcription by RNA polymerase II;RNA polymerase II transcription regulatory region sequence-specific DNA binding;cis-regulatory region sequence-specific DNA binding;DNA-binding transcription repressor activity, RNA polymerase II-specific;fibrillar center;positive regulation of neuroblast proliferation;protein binding;nucleoplasm;tricarboxylic acid cycle;citrate metabolic …
BGLB009935	LGUN_random_Scaffold4187	5UTR	Glycoside hydrolase family 9;Six-hairpin glycosidase superfamily	binding;metabolic process
BGLB011223	LGUN_random_Scaffold54	5UTR	Short-chain dehydrogenase/reductase SDR;Short-chain dehydrogenase/reductase SDR;NAD(P)-binding domain superfamily	photoreceptor outer segment;NAD-retinol dehydrogenase activity;protein binding;nucleoplasm;mitochondrial inner membrane;endoplasmic reticulum membrane;visual perception;response to high light intensity;chloroplast inner membrane;retina layer formation;adaptation of rhodopsin mediated signaling;aldehyde dehydrogenase (NADP+) activity;eye photoreceptor cell development;retinol metabolic process;ret…
BGLB016620	LG19_random_Scaffold212	PCG	;Immunoglobulin subtype 2;Immunoglobulin subtype;Fibronectin type III;Fibronectin type III;Immunoglobulin I-set;Immunoglobulin-like domain;Fibronectin type III;Immunoglobulin-like domain;Immunoglobulin-like domain;Immunoglobulin-like domain;Immunoglobulin-like domain;Immunoglobulin-like domain;Immunoglobulin-like domain;Immunoglobulin-like domain;Fibronectin type III;Immunoglobulin-like domain;Im…	regulation of vascular permeability involved in acute inflammatory response;calmodulin-dependent protein kinase activity;myosin light chain kinase activity;calmodulin binding;nucleus;muscle myosin complex;neuromuscular synaptic transmission;mesoderm development;structural constituent of muscle;adult locomotory behavior;response to xenobiotic stimulus;response to toxic substance;response to metal …
BGLB016630	LG24_random_Scaffold261	PCG	;EGF-like calcium-binding domain;CUB domain;EGF-like domain;EGF-like calcium-binding domain;CUB domain;CUB domain;CUB domain;EGF-like domain;EGF-like domain;CUB domain;CUB domain;CUB domain;CUB domain;Spermadhesin, CUB domain superfamily;Spermadhesin, CUB domain superfamily;;EGF-like domain;CUB domain;von Willebrand factor, type D domain;NIDO domain;EGF-like calcium-binding domain;EGF-like calciu…	protein binding;collagen binding;extracellular region;intermediate filament;cell-matrix adhesion;peptidase activity;anatomical structure morphogenesis;tissue development;membrane;intermediate filament binding;hemidesmosome;extracellular matrix;system development;regulation of developmental process;hemidesmosome associated protein complex
BGLB016668	LG29_random_Scaffold14	3UTR	Beta-1,4-galactosyltransferase;Galactosyltransferase, C-terminal;Galactosyltransferase, N-terminal;Galactosyltransferase, N-terminal;Nucleotide-diphospho-sugar transferases	Golgi trans cisterna;Golgi membrane;lactosylceramide biosynthetic process;epithelial cell development;acute inflammatory response;beta-N-acetylglucosaminylglycopeptide beta-1,4-galactosyltransferase activity;N-acetyllactosamine synthase activity;lactose synthase activity;extracellular space;nucleoplasm;cytosol;lactose biosynthetic process;galactose metabolic process;protein N-linked glycosylation…
BGLB016723	LG18_random_Scaffold1252	PCG	Ryanodine receptor;SPRY domain;EF-hand domain;MIR motif;Ryanodine Receptor TM 4-6;Ion transport domain;MIR motif;Inositol 1,4,5-trisphosphate/ryanodine receptor;Ryanodine receptor Ryr;EF-hand domain;RyR/IP3R Homology associated domain;RIH domain;SPRY domain;MIR motif;EF-hand domain;B30.2/SPRY domain;EF-hand domain;B30.2/SPRY domain;EF-hand domain;Ryanodine receptor, SPRY domain 2;Ryanodine recept…	response to hypoxia;protease binding;embryonic heart tube morphogenesis;outflow tract morphogenesis;left ventricular cardiac muscle tissue morphogenesis;cardiac muscle hypertrophy;ryanodine-sensitive calcium-release channel activity;voltage-gated calcium channel activity;calcium ion binding;detection of calcium ion;calmodulin binding;ATP binding;smooth endoplasmic reticulum;cytosol;response to nu…
BGLB016798	LG24_random_Scaffold159	PCG	AMOP domain;EGF-like calcium-binding domain;NIDO domain;EGF-like domain;Complement Clr-like EGF domain;von Willebrand factor, type D domain;EGF-like calcium-binding domain;EGF-like domain;AMOP domain;EGF-like domain;EGF-like domain;NIDO domain;EGF-like domain;EGF-like domain;von Willebrand factor, type D domain;von Willebrand factor, type D domain;von Willebrand factor, type D domain;von Willebra…	protein binding;membrane;extracellular matrix;multicellular organismal process;positive regulation of biological process;negative regulation of cellular process;regulation of response to stimulus;anatomical structure development
BGLB016837	LG24_random_Scaffold17	PCG	Tetratricopeptide repeat;Ankyrin repeat;Ankyrin repeat;Zinc finger, RING-type;Zinc finger, RING-type;Zinc finger, RING-type;Ankyrin repeat;Ankyrin repeat;Ankyrin repeat;Ankyrin repeat;Tetratricopeptide repeat;Tetratricopeptide repeat;Ankyrin repeat;Ankyrin repeat;Ankyrin repeat;Ankyrin repeat;Tetratricopeptide-like helical domain superfamily;Tetratricopeptide-like helical domain superfamily;Ankyr…	nucleotide binding;urogenital system development;in utero embryonic development;columnar/cuboidal epithelial cell development;immune system process;regulation of response to biotic stimulus;protein kinase activity;nucleus;endosome;cytoskeleton;adherens junction;border follicle cell migration;myoblast fusion;structural constituent of muscle;visual learning;positive regulation of metabolic process;…
BGLB016915	LG17_random_Scaffold438	PCG	EGF-like domain;Reeler domain;EGF-like domain;Sialidase superfamily;Sialidase superfamily;Sialidase superfamily	extracellular space;cytoplasm;axon guidance;midgut development;long-term memory;locomotory behavior;associative learning;response to mechanical stimulus;glial cell differentiation;response to lithium ion;positive regulation of phosphatidylinositol 3-kinase signaling;response to insecticide;spinal cord patterning;ventral spinal cord development;dentate gyrus development;orbitofrontal cortex develo…
BGLB016976	LG10_random_Scaffold130	PCG	;Armadillo-type fold	nuclear chromosome;chromosome, centromeric region;heterochromatin;urogenital system development;metanephros development;lens development in camera-type eye;heart morphogenesis;DNA binding;protein binding;ATP binding;nucleoplasm;polytene chromosome;cytosol;plasma membrane;DNA repair;mitotic sister chromatid cohesion;negative regulation of DNA replication;negative regulation of cell population prol…
BGLB017065	LG17_random_Scaffold1568	PCG	SH3 domain;SH3 domain;SH3 domain;SH3-like domain superfamily	cytosol;intermediate filament;NLS-bearing protein import into nucleus;endocytosis;cytoskeleton organization;COP9 signalosome;positive regulation of neuron projection development;peptide transport;myosin binding;protein import;Fc-gamma receptor signaling pathway involved in phagocytosis;positive regulation of neuron differentiation;positive regulation of neurogenesis;import into cell
BGLB017153	LG17_random_Scaffold222	PCG	Calponin homology domain;Filamin/ABP280 repeat;Filamin/ABP280 repeat-like;Calponin homology domain;Filamin/ABP280 repeat-like;Filamin/ABP280 repeat-like;Calponin homology domain;Filamin/ABP280 repeat-like;Filamin/ABP280 repeat-like;Filamin/ABP280 repeat-like;Filamin/ABP280 repeat-like;Filamin/ABP280 repeat-like;Filamin/ABP280 repeat-like;Filamin/ABP280 repeat-like;Filamin/ABP280 repeat-like;Filam…	angiogenesis;mesoderm formation;stress fiber;epithelial to mesenchymal transition;blood vessel remodeling;columnar/cuboidal epithelial cell development;platelet degranulation;heart morphogenesis;keratinocyte development;epithelial cell morphogenesis;protein kinase C binding;structural constituent of cytoskeleton;calcium ion binding;chromosome;nucleolus;trans-Golgi network;cytosol;microtubule;acti…
BGLB017304	LG20_random_Scaffold364	PCG	MAM domain;MAM domain;MAM domain;MAM domain;MAM domain;MAM domain;MAM domain;MAM domain;MAM domain;MAM domain;MAM domain;MAM domain;MAM domain;MAM domain;MAM domain;MAM domain;MAM domain;MAM domain;MAM domain;MAM domain;MAM domain;MAM domain;MAM domain;MAM domain;MAM domain;MAM domain;MAM domain;MAM domain;MAM domain;MAM domain;MAM domain;MAM domain;Concanavalin A-like lectin/glucanase domain sup…	cytoplasm;brain development;endomembrane system;membrane;cell migration;spinal cord association neuron differentiation;intracellular membrane-bounded organelle;negative regulation of synapse assembly;GABA-ergic synapse;regulation of synaptic membrane adhesion
BGLB017489	LG78i_random_Scaffold144	5UTR	Peptidase C2, calpain family;Peptidase C2, calpain, catalytic domain;Peptidase C2, calpain, domain III;EF-hand domain;Peptidase C2, calpain, catalytic domain;Peptidase C2, calpain, large subunit, domain III;Peptidase C2, calpain, catalytic domain;EF-hand domain;Calpain subdomain III;Calpain subdomain III;Peptidase C2, calpain, catalytic domain;Calpain large subunit, domain III superfamily;EF-hand…	cornified envelope;columnar/cuboidal epithelial cell development;calcium-dependent cysteine-type endopeptidase activity;signaling receptor binding;calcium ion binding;nucleolus;mitochondrion;lysosome;Golgi apparatus;cytosol;regulation of transcription by RNA polymerase II;border follicle cell migration;brain development;myoblast fusion;digestion;structural constituent of muscle;determination of a…
BGLB017628	LG11_random_Scaffold4	3UTR	BSD domain;BSD domain;BSD domain;BSD domain superfamily	protein binding;nucleoplasm;Golgi apparatus;cytosol;associative learning;dendrite;growth cone;extrinsic component of cytoplasmic side of plasma membrane;cellular response to insulin stimulus;cellular response to platelet-derived growth factor stimulus;TORC2 signaling;presynaptic membrane;perikaryon;postsynaptic membrane;positive regulation of fat cell differentiation;regulation of short-term neur…
BGLB018161	LG19i_random_Scaffold3	PCG	;Thioredoxin domain;Thioredoxin domain;Thioredoxin domain;ERdj5, C-terminal thioredoxin domain;ERdj5, C-terminal thioredoxin domain;ERdj5, C-terminal thioredoxin domain;ERdj5, C-terminal thioredoxin domain;Thioredoxin-like superfamily;Thioredoxin-like superfamily;Thioredoxin-like superfamily;Thioredoxin-like superfamily;Thioredoxin-like superfamily	ATPase activator activity;negative regulation of protein phosphorylation;endoplasmic reticulum lumen;enzyme activator activity;protein-disulfide reductase activity;oxidoreductase activity, acting on a sulfur group of donors, disulfide as acceptor;ubiquitin-dependent ERAD pathway;Hsp70 protein binding;multicellular organismal process;positive regulation of ATP-dependent activity;endoplasmic reticu…
BGLB018260	LG24i_random_Scaffold152	3UTR	;EGF-like domain;von Willebrand factor, type D domain;EGF-like calcium-binding domain;EGF-like calcium-binding domain;Complement Clr-like EGF domain;NIDO domain;NIDO domain;EGF-like calcium-binding domain;EGF-like domain;AMOP domain;EGF-like domain;von Willebrand factor, type D domain;EGF-like domain;EGF-like domain;EGF-like domain;EGF-like domain;EGF-like domain;EGF-like domain;EGF-like domain;L…	morphogenesis of an epithelium;immune system process;regionalization;heart valve morphogenesis;cardiac chamber morphogenesis;cardiac ventricle development;protein binding;collagen binding;extracellular region;cytoplasm;intermediate filament;regulation of transcription by RNA polymerase II;response to stress;cell-matrix adhesion;Notch signaling pathway;positive regulation of cell population prolif…
BGLB018435	LG78i_random_Scaffold1267	5UTR	Zinc finger, nuclear hormone receptor-type;Zinc finger, nuclear hormone receptor-type;Zinc finger, nuclear hormone receptor-type;Zinc finger, nuclear hormone receptor-type;Zinc finger, nuclear hormone receptor-type;Zinc finger, nuclear hormone receptor-type;Zinc finger, nuclear hormone receptor-type;Zinc finger, nuclear hormone receptor-type	negative regulation of transcription by RNA polymerase II;chromatin;core promoter sequence-specific DNA binding;RNA polymerase II intronic transcription regulatory region sequence-specific DNA binding;transcription coactivator binding;DNA-binding transcription activator activity, RNA polymerase II-specific;in utero embryonic development;liver development;maternal placenta development;retinoic aci…
BGLB018466	LG11_random_Scaffold102	PCG	Low-density lipoprotein (LDL) receptor class A repeat;Low-density lipoprotein (LDL) receptor class A repeat;Low-density lipoprotein (LDL) receptor class A repeat;LDL receptor-like superfamily	0
BGLB019675	LG5_random_Scaffold299	3UTR	0	0
BGLB020045	LG20_random_Scaffold345	PCG	Schlafen group 3-like, DNA/RNA helicase domain;Schlafen, AlbA_2 domain;P-loop containing nucleoside triphosphate hydrolase	tRNA binding;immune effector process;RNA endonuclease activity;nucleoplasm;cytosol;mRNA catabolic process;cellular response to DNA damage stimulus;zinc ion binding;positive regulation of cell death;rRNA catabolic process;tRNA catabolic process;aggresome;ATP hydrolysis activity;platelet maturation;ribosome binding;replication fork arrest;defense response to virus;cellular response to magnesium ion…
BGLB020537	LG17_random_Scaffold451	PCG	GPCR, rhodopsin-like, 7TM;GPCR, rhodopsin-like, 7TM	0
BGLB020648	LGUN_random_Scaffold103	5UTR	0	0
BGLB021552	LGUN_random_Scaffold5642	5UTR	0	0
BGLB022735	LG16i_random_Scaffold158	PCG	0	0
BGLB023073	LGUN_random_Scaffold39	5UTR	AIG1-type guanine nucleotide-binding (G) domain;AIG1-type guanine nucleotide-binding (G) domain;AIG1-type guanine nucleotide-binding (G) domain;P-loop containing nucleoside triphosphate hydrolase;P-loop containing nucleoside triphosphate hydrolase	positive regulation of immune system process;regulation of response to biotic stimulus;binding;cytoplasm;endomembrane system;membrane;regulation of defense response;regulation of response to external stimulus;cellular response to stress;regulation of apoptotic process;intracellular membrane-bounded organelle;negative regulation of biological process;regulation of multicellular organismal process
BGLB023299	LG20_random_Scaffold297	PCG	WD40 repeat;Beta-propeller repeat TECPR;Beta-propeller repeat TECPR;Beta-propeller repeat TECPR;Cytochrome cd1-nitrite reductase-like, haem d1 domain superfamily;WD40-repeat-containing domain superfamily	binding;vacuole;autophagy;organelle organization;membrane;intracellular transport;developmental pigmentation;biological regulation
BGLB024509	LGUN_random_Scaffold11180	5UTR	Immunoglobulin subtype;Immunoglobulin subtype;Immunoglobulin-like domain;Immunoglobulin-like domain superfamily	0
BGLB024515	LGUN_random_Scaffold179	5UTR	Sulfotransferase domain;P-loop containing nucleoside triphosphate hydrolase	N-acetylglucosamine 6-O-sulfotransferase activity;intracellular anatomical structure;sulfur compound metabolic process;membrane;macromolecule metabolic process;primary metabolic process;carbohydrate derivative metabolic process;organonitrogen compound metabolic process
BGLB024907	LGUN_random_Scaffold9113	5UTR	0	0
BGLB024917	LG16_random_Scaffold7764	PCG	Membrane insertase YidC/ALB3/OXA1/COX18	transporter activity;protein binding;mitochondrial inner membrane;peptide transport;membrane insertase activity;protein insertion into mitochondrial inner membrane from matrix;mitochondrial cytochrome c oxidase assembly;protein insertion into mitochondrial membrane
BGLB025485	LG20_random_Scaffold442	PCG	Glycoside hydrolase, family 65, central catalytic;Six-hairpin glycosidase superfamily	hydrolase activity, hydrolyzing O-glycosyl compounds;vacuole;carbohydrate metabolic process;hexosyltransferase activity
BGLB026851	LG35i_random_Scaffold9	5UTR	Dbl homology (DH) domain;Dbl homology (DH) domain;Dbl homology (DH) domain;Dbl homology (DH) domain;Dbl homology (DH) domain;Dbl homology (DH) domain;Dbl homology (DH) domain superfamily	cell morphogenesis;system process;guanyl-nucleotide exchange factor activity;nucleus;cytosol;plasma membrane;cell-cell junction;G protein-coupled receptor signaling pathway;imaginal disc-derived leg morphogenesis;heart development;embryonic body morphogenesis;positive regulation of gene expression;negative regulation of neuron projection development;endomembrane system;microtubule cytoskeleton;la…
BGLB027126	LGUN_random_Scaffold73	5UTR	0	0
BGLB027488	LGUN_random_Scaffold3790	5UTR	0	extracellular matrix structural constituent;extracellular region;basement membrane;extracellular matrix organization
BGLB027520	LG63i_random_Scaffold170	5UTR	Leucine-rich repeat, typical subtype;BspA type Leucine rich repeat region;Leucine-rich repeat;Leucine-rich repeat;Leucine-rich repeat	0
BGLB029277	LG17_random_Scaffold1015	PCG	EGF-like domain;FAS1 domain;EGF domain;FAS1 domain;FAS1 domain;FAS1 domain;EGF-like domain;EGF-like domain;EGF-like domain;FAS1 domain superfamily;FAS1 domain superfamily;Growth factor receptor cysteine-rich domain superfamily	vasculature development;signaling receptor binding;early endosome;endocytosis;phagocytosis;axon guidance;cell surface;retina layer formation;regulation of anatomical structure morphogenesis;forebrain development;cell-substrate adhesion;homotypic cell-cell adhesion;cargo receptor activity;cellular metabolic process;small molecule metabolic process;negative regulation of cellular process;regulation…
BGLB030677	LGUN_random_Scaffold279	5UTR	0	0
BGLB031074	LG21_random_Scaffold809	PCG	C-terminal of Roc (COR) domain;C-terminal of Roc (COR) domain;Toll/interleukin-1 receptor homology (TIR) domain;Toll/interleukin-1 receptor homology (TIR) domain;Roc domain;Toll/interleukin-1 receptor homology (TIR) domain superfamily;P-loop containing nucleoside triphosphate hydrolase	SNARE binding;MAPK cascade;negative regulation of protein phosphorylation;MAP kinase kinase kinase activity;mitochondrial outer membrane;lysosome;endosome;autophagosome;endoplasmic reticulum;Golgi apparatus;cytosol;cell cortex;response to oxidative stress;mitochondrion organization;lysosome organization;synaptic vesicle;endomembrane system organization;negative regulation of protein processing;re…
BGLB031157	LGUN_random_Scaffold3609	5UTR	Ras GTPase-activating domain;Pleckstrin homology domain;C2 domain;Disabled homolog 2-interacting protein, C-terminal domain;C2 domain;Ras GTPase-activating domain;C2 domain;Pleckstrin homology domain;Ras GTPase-activating domain;Ras GTPase-activating domain;Ras GTPase-activating domain;C2 domain superfamily;Rho GTPase activation protein;Rho GTPase activation protein	negative regulation of transcription by RNA polymerase II;GTPase activator activity;death receptor binding;cytosol;I-kappaB phosphorylation;pattern specification process;short-term memory;long-term memory;visual learning;extrinsic apoptotic signaling pathway via death domain receptors;cytoplasmic side of plasma membrane;negative regulation of endothelial cell migration;negative regulation of epit…
BGLB031333	LG73i_random_Scaffold4044	3UTR	0	0
BGLB031628	LG10_random_Scaffold113	5UTR	0	0
BGLB032186	LG11_random_Scaffold4504	PCG	Armadillo-type fold	nuclear export signal receptor activity;nuclear pore;nucleoplasm;cytosol;small GTPase binding;positive regulation of protein export from nucleus;regulation of peptide transport
BGLB032837	LG20_random_Scaffold364	PCG	VWFC domain;VWFC domain;VWFC domain;VWFC domain	skeletal system development;ossification;protein binding;extracellular region;animal organ morphogenesis;oxidoreductase activity, acting on peroxide as acceptor;cellular component assembly;extracellular matrix organization;extracellular matrix;regulation of cellular process;response to stimulus
BGLB035584	LG2_random_Scaffold262	3UTR	Rho GTPase-activating protein domain;Rho GTPase-activating protein domain;Rho GTPase-activating protein domain;Rho GTPase activation protein	ruffle;GTPase activator activity;early endosome;cytosol;plasma membrane;Rho protein signal transduction;ventral furrow formation;imaginal disc-derived leg morphogenesis;endosome membrane;positive regulation of phospholipase activity;small GTPase binding;transferrin transport;positive regulation of GTPase activity;positive regulation of synaptic assembly at neuromuscular junction;perinuclear regio…
BGLB036752	LGUN_random_Scaffold2494	5UTR	0	cytoplasm;cellular process
BGLB036889	LG21_random_Scaffold123	3UTR	Exocyst complex component Sec8, N-terminal	exocyst;meiotic spindle organization;mitotic cytokinesis;actomyosin contractile ring contraction;columnar/cuboidal epithelial cell development;endosome;Golgi apparatus;cytosol;microvillus;protein targeting to membrane;Golgi to plasma membrane transport;plasma membrane organization;meiosis I cytokinesis;meiosis II cytokinesis;spermatid development;border follicle cell migration;synaptic vesicle;po…
BGLB039381	LGUN_random_Scaffold2427	5UTR	TMEM144	protein binding
BGLB039515	LG17_random_Scaffold378	PCG	0	rough endoplasmic reticulum;membrane;positive regulation of collagen biosynthetic process;positive regulation of osteoblast differentiation;positive regulation of ossification;lateral inhibition;regulation of bone remodeling
BGLB039878	LGUN_random_Scaffold744	5UTR	Transglutaminase-like;Transglutaminase-like;Papain-like cysteine peptidase superfamily	intracellular anatomical structure
BGLB040402	LGUN_random_Scaffold349	5UTR	PSI domain;IPT domain;Plexin, TIG domain 2;Plexin repeat;Plexin, cytoplasmic RhoGTPase-binding domain;Plexin, cytoplasmic RasGAP domain;IPT domain;Plexin, TIG domain 1;Plexin, TIG domain 1;Immunoglobulin E-set;Immunoglobulin E-set;Immunoglobulin E-set;Immunoglobulin E-set;Rho GTPase activation protein;Sema domain superfamily	angiogenesis;ruffle;somitogenesis;GTPase activator activity;nucleoplasm;cytosol;plasma membrane;Ras protein signal transduction;axonal defasciculation;synapse assembly;heparin binding;epidermis development;regulation of cell morphogenesis involved in differentiation;regulation of smooth muscle cell migration;axon midline choice point recognition;semaphorin receptor activity;facial nerve structura…

[truncated: 54 more sheets: bgl-miR-16599-5p, bgl-miR-21775-1-5p, bgl-miR-21775-2-5p, bgl-miR-11705-5p, bgl-miR-981-3p, bgl-miR-let-7-5p, bgl-miR-9-5p, bgl-miR-bantam-1-3p, bgl-miR-bantam-2-3p, bgl-miR-21775-3-5p, bgl-miR-184-3p, bgl-miR-190-5p, bgl-miR-1984-5p, bgl-miR-1986-5p, bgl-miR-1993-1-3p, bgl-miR-1993-2-3p, bgl-miR-1994a-3p, bgl-miR-1994b-3p, bgl-miR-1a-3p, bgl-miR-2c-3p …]
